# Supplementary material for: Draft genome assembly and annotation of the masked birch caterpillar, Drepana arcuata (Lepidoptera: Drepanoidea)
Source: Data Brief. 2020 Nov 14;33:106531. doi: 10.1016/j.dib.2020.106531 (PMC7704289; doi:10.1016/j.dib.2020.106531)
Supplement: Supplementary file 2 [file mmc2.zip]

Archive with 1 entries (1 files):
- File S2_Darcuata.proteins.fasta
