# Supplementary material for: Draft genome assembly and annotation of the masked birch caterpillar, Drepana arcuata (Lepidoptera: Drepanoidea)
Source: Data Brief. 2020 Nov 14;33:106531. doi: 10.1016/j.dib.2020.106531 (PMC7704289; doi:10.1016/j.dib.2020.106531)
Supplement: Supplementary file 3 [file mmc3.zip › File S3_Darcuata.annotations.maker.gff]

scf7180000035311	maker	gene	8021	18641	.	+	.	ID=GMOD_00007969;Name=GMOD_00007969;Alias=maker-scf7180000035311-snap-gene-0.5;Dbxref=InterPro:IPR006631,Pfam:PF07841;Note=Protein of unknown function;
scf7180000035311	maker	mRNA	8021	18641	.	+	.	ID=GMOD_00007969-RA;Parent=GMOD_00007969;Name=GMOD_00007969-RA;Alias=maker-scf7180000035311-snap-gene-0.5-mRNA-1;Dbxref=InterPro:IPR006631,Pfam:PF07841;_AED=0.16;_QI=2064|0.87|1|1|0.75|0.77|9|18|236;_eAED=0.16;Note=Protein of unknown function;
scf7180000035311	maker	exon	8021	8246	.	+	.	ID=GMOD_00007969-RA:exon:2;Parent=GMOD_00007969-RA;
scf7180000035311	maker	exon	9501	9702	.	+	.	ID=GMOD_00007969-RA:exon:3;Parent=GMOD_00007969-RA;
scf7180000035311	maker	exon	10118	10321	.	+	.	ID=GMOD_00007969-RA:exon:4;Parent=GMOD_00007969-RA;
scf7180000035311	maker	exon	10834	10944	.	+	.	ID=GMOD_00007969-RA:exon:5;Parent=GMOD_00007969-RA;
scf7180000035311	maker	exon	11471	12837	.	+	.	ID=GMOD_00007969-RA:exon:6;Parent=GMOD_00007969-RA;
scf7180000035311	maker	exon	15736	15946	.	+	.	ID=GMOD_00007969-RA:exon:7;Parent=GMOD_00007969-RA;
scf7180000035311	maker	exon	16210	16428	.	+	.	ID=GMOD_00007969-RA:exon:8;Parent=GMOD_00007969-RA;
scf7180000035311	maker	exon	17050	17157	.	+	.	ID=GMOD_00007969-RA:exon:9;Parent=GMOD_00007969-RA;
scf7180000035311	maker	exon	18497	18641	.	+	.	ID=GMOD_00007969-RA:exon:10;Parent=GMOD_00007969-RA;
scf7180000035311	maker	five_prime_UTR	8021	8246	.	+	.	ID=GMOD_00007969-RA:five_prime_utr;Parent=GMOD_00007969-RA;
scf7180000035311	maker	five_prime_UTR	9501	9702	.	+	.	ID=GMOD_00007969-RA:five_prime_utr;Parent=GMOD_00007969-RA;
scf7180000035311	maker	five_prime_UTR	10118	10321	.	+	.	ID=GMOD_00007969-RA:five_prime_utr;Parent=GMOD_00007969-RA;
scf7180000035311	maker	five_prime_UTR	10834	10944	.	+	.	ID=GMOD_00007969-RA:five_prime_utr;Parent=GMOD_00007969-RA;
scf7180000035311	maker	five_prime_UTR	11471	12791	.	+	.	ID=GMOD_00007969-RA:five_prime_utr;Parent=GMOD_00007969-RA;
scf7180000035311	maker	CDS	12792	12837	.	+	0	ID=GMOD_00007969-RA:cds;Parent=GMOD_00007969-RA;
scf7180000035311	maker	CDS	15736	15946	.	+	2	ID=GMOD_00007969-RA:cds;Parent=GMOD_00007969-RA;
scf7180000035311	maker	CDS	16210	16428	.	+	1	ID=GMOD_00007969-RA:cds;Parent=GMOD_00007969-RA;
scf7180000035311	maker	CDS	17050	17157	.	+	1	ID=GMOD_00007969-RA:cds;Parent=GMOD_00007969-RA;
scf7180000035311	maker	CDS	18497	18623	.	+	1	ID=GMOD_00007969-RA:cds;Parent=GMOD_00007969-RA;
scf7180000035311	maker	three_prime_UTR	18624	18641	.	+	.	ID=GMOD_00007969-RA:three_prime_utr;Parent=GMOD_00007969-RA;
scf7180000035311	maker	gene	3157	6997	.	-	.	ID=GMOD_00007968;Name=GMOD_00007968;Alias=maker-scf7180000035311-snap-gene-0.6;Dbxref=InterPro:IPR006631,Pfam:PF07841;Note=Protein of unknown function;
scf7180000035311	maker	mRNA	3157	6997	.	-	.	ID=GMOD_00007968-RA;Parent=GMOD_00007968;Name=GMOD_00007968-RA;Alias=maker-scf7180000035311-snap-gene-0.6-mRNA-1;Dbxref=InterPro:IPR006631,Pfam:PF07841;_AED=0.21;_QI=183|1|1|1|0.25|0|5|91|177;_eAED=0.21;Note=Protein of unknown function;
scf7180000035311	maker	exon	3157	3365	.	-	.	ID=GMOD_00007968-RA:exon:15;Parent=GMOD_00007968-RA;
scf7180000035311	maker	exon	4797	4901	.	-	.	ID=GMOD_00007968-RA:exon:14;Parent=GMOD_00007968-RA;
scf7180000035311	maker	exon	5576	5742	.	-	.	ID=GMOD_00007968-RA:exon:13;Parent=GMOD_00007968-RA;
scf7180000035311	maker	exon	6180	6381	.	-	.	ID=GMOD_00007968-RA:exon:12;Parent=GMOD_00007968-RA;
scf7180000035311	maker	exon	6873	6997	.	-	.	ID=GMOD_00007968-RA:exon:11;Parent=GMOD_00007968-RA;
scf7180000035311	maker	five_prime_UTR	6873	6997	.	-	.	ID=GMOD_00007968-RA:five_prime_utr;Parent=GMOD_00007968-RA;
scf7180000035311	maker	five_prime_UTR	6324	6381	.	-	.	ID=GMOD_00007968-RA:five_prime_utr;Parent=GMOD_00007968-RA;
scf7180000035311	maker	CDS	6180	6323	.	-	0	ID=GMOD_00007968-RA:cds;Parent=GMOD_00007968-RA;
scf7180000035311	maker	CDS	5576	5742	.	-	0	ID=GMOD_00007968-RA:cds;Parent=GMOD_00007968-RA;
scf7180000035311	maker	CDS	4797	4901	.	-	1	ID=GMOD_00007968-RA:cds;Parent=GMOD_00007968-RA;
scf7180000035311	maker	CDS	3248	3365	.	-	1	ID=GMOD_00007968-RA:cds;Parent=GMOD_00007968-RA;
scf7180000035311	maker	three_prime_UTR	3157	3247	.	-	.	ID=GMOD_00007968-RA:three_prime_utr;Parent=GMOD_00007968-RA;
scf7180000037148	maker	gene	2681	20735	.	+	.	ID=GMOD_00007329;Name=GMOD_00007329;Alias=maker-scf7180000037148-snap-gene-0.8;Dbxref=InterPro:IPR000172,InterPro:IPR007867,Pfam:PF00732,Pfam:PF05199;Ontology_term=GO:0016614,GO:0050660,GO:0055114;Note=Similar to Gld: Glucose dehydrogenase [FAD%2C quinone] (Drosophila melanogaster OX%3D7227);
scf7180000037148	maker	mRNA	2681	20735	.	+	.	ID=GMOD_00007329-RA;Parent=GMOD_00007329;Name=GMOD_00007329-RA;Alias=maker-scf7180000037148-snap-gene-0.8-mRNA-1;Dbxref=InterPro:IPR000172,InterPro:IPR007867,Pfam:PF00732,Pfam:PF05199;Ontology_term=GO:0016614,GO:0050660,GO:0055114;_AED=0.14;_QI=0|0.25|0.22|0.66|0.62|0.66|9|0|1380;_eAED=0.14;Note=Similar to Gld: Glucose dehydrogenase [FAD%2C quinone] (Drosophila melanogaster OX%3D7227);
scf7180000037148	maker	exon	2681	2992	.	+	.	ID=GMOD_00007329-RA:exon:6;Parent=GMOD_00007329-RA;
scf7180000037148	maker	exon	3340	3374	.	+	.	ID=GMOD_00007329-RA:exon:7;Parent=GMOD_00007329-RA;
scf7180000037148	maker	exon	4746	4876	.	+	.	ID=GMOD_00007329-RA:exon:8;Parent=GMOD_00007329-RA;
scf7180000037148	maker	exon	6135	6268	.	+	.	ID=GMOD_00007329-RA:exon:9;Parent=GMOD_00007329-RA;
scf7180000037148	maker	exon	6716	8278	.	+	.	ID=GMOD_00007329-RA:exon:10;Parent=GMOD_00007329-RA;
scf7180000037148	maker	exon	12098	12295	.	+	.	ID=GMOD_00007329-RA:exon:11;Parent=GMOD_00007329-RA;
scf7180000037148	maker	exon	16342	16405	.	+	.	ID=GMOD_00007329-RA:exon:12;Parent=GMOD_00007329-RA;
scf7180000037148	maker	exon	18601	18734	.	+	.	ID=GMOD_00007329-RA:exon:13;Parent=GMOD_00007329-RA;
scf7180000037148	maker	exon	19164	20735	.	+	.	ID=GMOD_00007329-RA:exon:14;Parent=GMOD_00007329-RA;
scf7180000037148	maker	CDS	2681	2992	.	+	0	ID=GMOD_00007329-RA:cds;Parent=GMOD_00007329-RA;
scf7180000037148	maker	CDS	3340	3374	.	+	0	ID=GMOD_00007329-RA:cds;Parent=GMOD_00007329-RA;
scf7180000037148	maker	CDS	4746	4876	.	+	1	ID=GMOD_00007329-RA:cds;Parent=GMOD_00007329-RA;
scf7180000037148	maker	CDS	6135	6268	.	+	2	ID=GMOD_00007329-RA:cds;Parent=GMOD_00007329-RA;
scf7180000037148	maker	CDS	6716	8278	.	+	0	ID=GMOD_00007329-RA:cds;Parent=GMOD_00007329-RA;
scf7180000037148	maker	CDS	12098	12295	.	+	0	ID=GMOD_00007329-RA:cds;Parent=GMOD_00007329-RA;
scf7180000037148	maker	CDS	16342	16405	.	+	0	ID=GMOD_00007329-RA:cds;Parent=GMOD_00007329-RA;
scf7180000037148	maker	CDS	18601	18734	.	+	2	ID=GMOD_00007329-RA:cds;Parent=GMOD_00007329-RA;
scf7180000037148	maker	CDS	19164	20735	.	+	0	ID=GMOD_00007329-RA:cds;Parent=GMOD_00007329-RA;
scf7180000031988	maker	gene	7165	7820	.	+	.	ID=GMOD_00009222;Name=GMOD_00009222;Alias=snap_masked-scf7180000031988-processed-gene-0.0;Note=Protein of unknown function;
scf7180000031988	maker	mRNA	7165	7820	.	+	.	ID=GMOD_00009222-RA;Parent=GMOD_00009222;Name=GMOD_00009222-RA;Alias=snap_masked-scf7180000031988-processed-gene-0.0-mRNA-1;_AED=0.14;_QI=0|0|0.5|0.5|1|1|2|160|82;_eAED=0.14;Note=Protein of unknown function;
scf7180000031988	maker	exon	7165	7190	.	+	.	ID=GMOD_00009222-RA:exon:0;Parent=GMOD_00009222-RA;
scf7180000031988	maker	exon	7438	7820	.	+	.	ID=GMOD_00009222-RA:exon:1;Parent=GMOD_00009222-RA;
scf7180000031988	maker	CDS	7165	7190	.	+	0	ID=GMOD_00009222-RA:cds;Parent=GMOD_00009222-RA;
scf7180000031988	maker	CDS	7438	7660	.	+	1	ID=GMOD_00009222-RA:cds;Parent=GMOD_00009222-RA;
scf7180000031988	maker	three_prime_UTR	7661	7820	.	+	.	ID=GMOD_00009222-RA:three_prime_utr;Parent=GMOD_00009222-RA;
scf7180000029292	maker	gene	22388	31360	.	+	.	ID=GMOD_00007035;Name=GMOD_00007035;Alias=maker-scf7180000029292-augustus-gene-0.0;Dbxref=InterPro:IPR022535,InterPro:IPR025969,Pfam:PF12430,Pfam:PF12537;Ontology_term=GO:0016020;Note=Similar to gpr89: Golgi pH regulator (Salmo salar OX%3D8030);
scf7180000029292	maker	mRNA	22388	31360	.	+	.	ID=GMOD_00007035-RA;Parent=GMOD_00007035;Name=GMOD_00007035-RA;Alias=maker-scf7180000029292-augustus-gene-0.0-mRNA-1;Dbxref=InterPro:IPR022535,InterPro:IPR025969,Pfam:PF12430,Pfam:PF12537;Ontology_term=GO:0016020;_AED=0.13;_QI=708|1|1|1|0.87|0.88|9|228|464;_eAED=0.13;Note=Similar to gpr89: Golgi pH regulator (Salmo salar OX%3D8030);
scf7180000029292	maker	exon	22388	23137	.	+	.	ID=GMOD_00007035-RA:exon:45;Parent=GMOD_00007035-RA;
scf7180000029292	maker	exon	24388	24551	.	+	.	ID=GMOD_00007035-RA:exon:46;Parent=GMOD_00007035-RA;
scf7180000029292	maker	exon	25164	25270	.	+	.	ID=GMOD_00007035-RA:exon:47;Parent=GMOD_00007035-RA;
scf7180000029292	maker	exon	25753	25856	.	+	.	ID=GMOD_00007035-RA:exon:48;Parent=GMOD_00007035-RA;
scf7180000029292	maker	exon	27689	27810	.	+	.	ID=GMOD_00007035-RA:exon:49;Parent=GMOD_00007035-RA;
scf7180000029292	maker	exon	28367	28593	.	+	.	ID=GMOD_00007035-RA:exon:50;Parent=GMOD_00007035-RA;
scf7180000029292	maker	exon	29283	29464	.	+	.	ID=GMOD_00007035-RA:exon:51;Parent=GMOD_00007035-RA;
scf7180000029292	maker	exon	30257	30442	.	+	.	ID=GMOD_00007035-RA:exon:52;Parent=GMOD_00007035-RA;
scf7180000029292	maker	exon	30872	31360	.	+	.	ID=GMOD_00007035-RA:exon:53;Parent=GMOD_00007035-RA;
scf7180000029292	maker	five_prime_UTR	22388	23095	.	+	.	ID=GMOD_00007035-RA:five_prime_utr;Parent=GMOD_00007035-RA;
scf7180000029292	maker	CDS	23096	23137	.	+	0	ID=GMOD_00007035-RA:cds;Parent=GMOD_00007035-RA;
scf7180000029292	maker	CDS	24388	24551	.	+	0	ID=GMOD_00007035-RA:cds;Parent=GMOD_00007035-RA;
scf7180000029292	maker	CDS	25164	25270	.	+	1	ID=GMOD_00007035-RA:cds;Parent=GMOD_00007035-RA;
scf7180000029292	maker	CDS	25753	25856	.	+	2	ID=GMOD_00007035-RA:cds;Parent=GMOD_00007035-RA;
scf7180000029292	maker	CDS	27689	27810	.	+	0	ID=GMOD_00007035-RA:cds;Parent=GMOD_00007035-RA;
scf7180000029292	maker	CDS	28367	28593	.	+	1	ID=GMOD_00007035-RA:cds;Parent=GMOD_00007035-RA;
scf7180000029292	maker	CDS	29283	29464	.	+	2	ID=GMOD_00007035-RA:cds;Parent=GMOD_00007035-RA;
scf7180000029292	maker	CDS	30257	30442	.	+	0	ID=GMOD_00007035-RA:cds;Parent=GMOD_00007035-RA;
scf7180000029292	maker	CDS	30872	31132	.	+	0	ID=GMOD_00007035-RA:cds;Parent=GMOD_00007035-RA;
scf7180000029292	maker	three_prime_UTR	31133	31360	.	+	.	ID=GMOD_00007035-RA:three_prime_utr;Parent=GMOD_00007035-RA;
scf7180000029292	maker	gene	18354	19625	.	+	.	ID=GMOD_00007034;Name=GMOD_00007034;Alias=snap_masked-scf7180000029292-processed-gene-0.8;Dbxref=Pfam:PF00096,Pfam:PF12874;Note=Similar to Znf689: Zinc finger protein 689 (Rattus norvegicus OX%3D10116);
scf7180000029292	maker	mRNA	18354	19625	.	+	.	ID=GMOD_00007034-RA;Parent=GMOD_00007034;Name=GMOD_00007034-RA;Alias=snap_masked-scf7180000029292-processed-gene-0.8-mRNA-1;Dbxref=Pfam:PF00096,Pfam:PF12874;_AED=0.81;_QI=0|-1|0|1|-1|1|1|0|423;_eAED=0.81;Note=Similar to Znf689: Zinc finger protein 689 (Rattus norvegicus OX%3D10116);
scf7180000029292	maker	exon	18354	19625	.	+	.	ID=GMOD_00007034-RA:exon:54;Parent=GMOD_00007034-RA;
scf7180000029292	maker	CDS	18354	19625	.	+	0	ID=GMOD_00007034-RA:cds;Parent=GMOD_00007034-RA;
scf7180000031888	maker	gene	30649	32251	.	+	.	ID=GMOD_00006852;Name=GMOD_00006852;Alias=maker-scf7180000031888-snap-gene-0.3;Note=Protein of unknown function;
scf7180000031888	maker	mRNA	30649	32251	.	+	.	ID=GMOD_00006852-RA;Parent=GMOD_00006852;Name=GMOD_00006852-RA;Alias=maker-scf7180000031888-snap-gene-0.3-mRNA-1;_AED=0.12;_QI=68|0.5|0|0.66|0.5|0.66|3|0|98;_eAED=0.12;Note=Protein of unknown function;
scf7180000031888	maker	exon	30649	30824	.	+	.	ID=GMOD_00006852-RA:exon:56;Parent=GMOD_00006852-RA;
scf7180000031888	maker	exon	32012	32178	.	+	.	ID=GMOD_00006852-RA:exon:57;Parent=GMOD_00006852-RA;
scf7180000031888	maker	exon	32233	32251	.	+	.	ID=GMOD_00006852-RA:exon:58;Parent=GMOD_00006852-RA;
scf7180000031888	maker	five_prime_UTR	30649	30716	.	+	.	ID=GMOD_00006852-RA:five_prime_utr;Parent=GMOD_00006852-RA;
scf7180000031888	maker	CDS	30717	30824	.	+	0	ID=GMOD_00006852-RA:cds;Parent=GMOD_00006852-RA;
scf7180000031888	maker	CDS	32012	32178	.	+	0	ID=GMOD_00006852-RA:cds;Parent=GMOD_00006852-RA;
scf7180000031888	maker	CDS	32233	32251	.	+	1	ID=GMOD_00006852-RA:cds;Parent=GMOD_00006852-RA;
scf7180000031888	maker	gene	3831	23993	.	-	.	ID=GMOD_00006851;Name=GMOD_00006851;Alias=snap_masked-scf7180000031888-processed-gene-0.1;Dbxref=InterPro:IPR001320,InterPro:IPR001638,Pfam:PF00060,Pfam:PF00497;Ontology_term=GO:0004970,GO:0016020;Note=Similar to GRIN3A: Glutamate receptor ionotropic%2C NMDA 3A (Homo sapiens OX%3D9606);
scf7180000031888	maker	mRNA	3831	23993	.	-	.	ID=GMOD_00006851-RA;Parent=GMOD_00006851;Name=GMOD_00006851-RA;Alias=snap_masked-scf7180000031888-processed-gene-0.1-mRNA-1;Dbxref=InterPro:IPR001320,InterPro:IPR001638,Pfam:PF00060,Pfam:PF00497;Ontology_term=GO:0004970,GO:0016020;_AED=0.09;_QI=186|1|1|1|0.71|0.66|15|482|1350;_eAED=0.09;Note=Similar to GRIN3A: Glutamate receptor ionotropic%2C NMDA 3A (Homo sapiens OX%3D9606);
scf7180000031888	maker	exon	3831	4988	.	-	.	ID=GMOD_00006851-RA:exon:73;Parent=GMOD_00006851-RA;
scf7180000031888	maker	exon	5216	5286	.	-	.	ID=GMOD_00006851-RA:exon:72;Parent=GMOD_00006851-RA;
scf7180000031888	maker	exon	5384	5503	.	-	.	ID=GMOD_00006851-RA:exon:71;Parent=GMOD_00006851-RA;
scf7180000031888	maker	exon	6048	6214	.	-	.	ID=GMOD_00006851-RA:exon:70;Parent=GMOD_00006851-RA;
scf7180000031888	maker	exon	8204	8333	.	-	.	ID=GMOD_00006851-RA:exon:69;Parent=GMOD_00006851-RA;
scf7180000031888	maker	exon	9525	9675	.	-	.	ID=GMOD_00006851-RA:exon:68;Parent=GMOD_00006851-RA;
scf7180000031888	maker	exon	10633	10766	.	-	.	ID=GMOD_00006851-RA:exon:67;Parent=GMOD_00006851-RA;
scf7180000031888	maker	exon	10844	11249	.	-	.	ID=GMOD_00006851-RA:exon:66;Parent=GMOD_00006851-RA;
scf7180000031888	maker	exon	11574	12404	.	-	.	ID=GMOD_00006851-RA:exon:65;Parent=GMOD_00006851-RA;
scf7180000031888	maker	exon	19208	19376	.	-	.	ID=GMOD_00006851-RA:exon:64;Parent=GMOD_00006851-RA;
scf7180000031888	maker	exon	19459	19927	.	-	.	ID=GMOD_00006851-RA:exon:63;Parent=GMOD_00006851-RA;
scf7180000031888	maker	exon	19995	20496	.	-	.	ID=GMOD_00006851-RA:exon:62;Parent=GMOD_00006851-RA;
scf7180000031888	maker	exon	20589	20756	.	-	.	ID=GMOD_00006851-RA:exon:61;Parent=GMOD_00006851-RA;
scf7180000031888	maker	exon	21043	21104	.	-	.	ID=GMOD_00006851-RA:exon:60;Parent=GMOD_00006851-RA;
scf7180000031888	maker	exon	23811	23993	.	-	.	ID=GMOD_00006851-RA:exon:59;Parent=GMOD_00006851-RA;
scf7180000031888	maker	five_prime_UTR	23811	23993	.	-	.	ID=GMOD_00006851-RA:five_prime_utr;Parent=GMOD_00006851-RA;
scf7180000031888	maker	five_prime_UTR	21102	21104	.	-	.	ID=GMOD_00006851-RA:five_prime_utr;Parent=GMOD_00006851-RA;
scf7180000031888	maker	CDS	21043	21101	.	-	0	ID=GMOD_00006851-RA:cds;Parent=GMOD_00006851-RA;
scf7180000031888	maker	CDS	20589	20756	.	-	1	ID=GMOD_00006851-RA:cds;Parent=GMOD_00006851-RA;
scf7180000031888	maker	CDS	19995	20496	.	-	1	ID=GMOD_00006851-RA:cds;Parent=GMOD_00006851-RA;
scf7180000031888	maker	CDS	19459	19927	.	-	0	ID=GMOD_00006851-RA:cds;Parent=GMOD_00006851-RA;
scf7180000031888	maker	CDS	19208	19376	.	-	2	ID=GMOD_00006851-RA:cds;Parent=GMOD_00006851-RA;
scf7180000031888	maker	CDS	11574	12404	.	-	1	ID=GMOD_00006851-RA:cds;Parent=GMOD_00006851-RA;
scf7180000031888	maker	CDS	10844	11249	.	-	1	ID=GMOD_00006851-RA:cds;Parent=GMOD_00006851-RA;
scf7180000031888	maker	CDS	10633	10766	.	-	0	ID=GMOD_00006851-RA:cds;Parent=GMOD_00006851-RA;
scf7180000031888	maker	CDS	9525	9675	.	-	1	ID=GMOD_00006851-RA:cds;Parent=GMOD_00006851-RA;
scf7180000031888	maker	CDS	8204	8333	.	-	0	ID=GMOD_00006851-RA:cds;Parent=GMOD_00006851-RA;
scf7180000031888	maker	CDS	6048	6214	.	-	2	ID=GMOD_00006851-RA:cds;Parent=GMOD_00006851-RA;
scf7180000031888	maker	CDS	5384	5503	.	-	0	ID=GMOD_00006851-RA:cds;Parent=GMOD_00006851-RA;
scf7180000031888	maker	CDS	5216	5286	.	-	0	ID=GMOD_00006851-RA:cds;Parent=GMOD_00006851-RA;
scf7180000031888	maker	CDS	4313	4988	.	-	1	ID=GMOD_00006851-RA:cds;Parent=GMOD_00006851-RA;
scf7180000031888	maker	three_prime_UTR	3831	4312	.	-	.	ID=GMOD_00006851-RA:three_prime_utr;Parent=GMOD_00006851-RA;
agouti_scaf_744	maker	gene	38172	46651	.	+	.	ID=GMOD_00002408;Name=GMOD_00002408;Alias=maker-agouti_scaf_744-snap-gene-0.1;Dbxref=InterPro:IPR011259,InterPro:IPR018980,InterPro:IPR019748,Pfam:PF00373,Pfam:PF00769,Pfam:PF09380;Note=Similar to Moe: Moesin/ezrin/radixin homolog 1 (Culex quinquefasciatus OX%3D7176);
agouti_scaf_744	maker	mRNA	38172	46651	.	+	.	ID=GMOD_00002408-RA;Parent=GMOD_00002408;Name=GMOD_00002408-RA;Alias=maker-agouti_scaf_744-snap-gene-0.1-mRNA-1;Dbxref=InterPro:IPR011259,InterPro:IPR018980,InterPro:IPR019748,Pfam:PF00373,Pfam:PF00769,Pfam:PF09380;_AED=0.24;_QI=0|0.66|0.6|1|0.88|1|10|0|535;_eAED=0.24;Note=Similar to Moe: Moesin/ezrin/radixin homolog 1 (Culex quinquefasciatus OX%3D7176);
agouti_scaf_744	maker	exon	38172	38222	.	+	.	ID=GMOD_00002408-RA:exon:43;Parent=GMOD_00002408-RA;
agouti_scaf_744	maker	exon	38574	38696	.	+	.	ID=GMOD_00002408-RA:exon:44;Parent=GMOD_00002408-RA;
agouti_scaf_744	maker	exon	39410	39580	.	+	.	ID=GMOD_00002408-RA:exon:45;Parent=GMOD_00002408-RA;
agouti_scaf_744	maker	exon	40145	40356	.	+	.	ID=GMOD_00002408-RA:exon:46;Parent=GMOD_00002408-RA;
agouti_scaf_744	maker	exon	40931	41191	.	+	.	ID=GMOD_00002408-RA:exon:47;Parent=GMOD_00002408-RA;
agouti_scaf_744	maker	exon	41555	41660	.	+	.	ID=GMOD_00002408-RA:exon:48;Parent=GMOD_00002408-RA;
agouti_scaf_744	maker	exon	43056	43190	.	+	.	ID=GMOD_00002408-RA:exon:49;Parent=GMOD_00002408-RA;
agouti_scaf_744	maker	exon	45413	45559	.	+	.	ID=GMOD_00002408-RA:exon:50;Parent=GMOD_00002408-RA;
agouti_scaf_744	maker	exon	45823	46059	.	+	.	ID=GMOD_00002408-RA:exon:51;Parent=GMOD_00002408-RA;
agouti_scaf_744	maker	exon	46487	46651	.	+	.	ID=GMOD_00002408-RA:exon:52;Parent=GMOD_00002408-RA;
agouti_scaf_744	maker	CDS	38172	38222	.	+	0	ID=GMOD_00002408-RA:cds;Parent=GMOD_00002408-RA;
agouti_scaf_744	maker	CDS	38574	38696	.	+	0	ID=GMOD_00002408-RA:cds;Parent=GMOD_00002408-RA;
agouti_scaf_744	maker	CDS	39410	39580	.	+	0	ID=GMOD_00002408-RA:cds;Parent=GMOD_00002408-RA;
agouti_scaf_744	maker	CDS	40145	40356	.	+	0	ID=GMOD_00002408-RA:cds;Parent=GMOD_00002408-RA;
agouti_scaf_744	maker	CDS	40931	41191	.	+	1	ID=GMOD_00002408-RA:cds;Parent=GMOD_00002408-RA;
agouti_scaf_744	maker	CDS	41555	41660	.	+	1	ID=GMOD_00002408-RA:cds;Parent=GMOD_00002408-RA;
agouti_scaf_744	maker	CDS	43056	43190	.	+	0	ID=GMOD_00002408-RA:cds;Parent=GMOD_00002408-RA;
agouti_scaf_744	maker	CDS	45413	45559	.	+	0	ID=GMOD_00002408-RA:cds;Parent=GMOD_00002408-RA;
agouti_scaf_744	maker	CDS	45823	46059	.	+	0	ID=GMOD_00002408-RA:cds;Parent=GMOD_00002408-RA;
agouti_scaf_744	maker	CDS	46487	46651	.	+	0	ID=GMOD_00002408-RA:cds;Parent=GMOD_00002408-RA;
agouti_scaf_744	maker	gene	49555	55953	.	-	.	ID=GMOD_00002409;Name=GMOD_00002409;Alias=maker-agouti_scaf_744-snap-gene-0.2;Dbxref=InterPro:IPR012934,Pfam:PF00096,Pfam:PF07776;Ontology_term=GO:0005634,GO:0008270;Note=Similar to ZSCAN10: Zinc finger and SCAN domain-containing protein 10 (Homo sapiens OX%3D9606);
agouti_scaf_744	maker	mRNA	49555	55953	.	-	.	ID=GMOD_00002409-RA;Parent=GMOD_00002409;Name=GMOD_00002409-RA;Alias=maker-agouti_scaf_744-snap-gene-0.2-mRNA-1;Dbxref=InterPro:IPR012934,Pfam:PF00096,Pfam:PF07776;Ontology_term=GO:0005634,GO:0008270;_AED=0.01;_QI=131|1|1|1|0.75|0.66|9|195|458;_eAED=0.01;Note=Similar to ZSCAN10: Zinc finger and SCAN domain-containing protein 10 (Homo sapiens OX%3D9606);
agouti_scaf_744	maker	exon	49555	49647	.	-	.	ID=GMOD_00002409-RA:exon:61;Parent=GMOD_00002409-RA;
agouti_scaf_744	maker	exon	49677	49954	.	-	.	ID=GMOD_00002409-RA:exon:60;Parent=GMOD_00002409-RA;
agouti_scaf_744	maker	exon	51330	51482	.	-	.	ID=GMOD_00002409-RA:exon:59;Parent=GMOD_00002409-RA;
agouti_scaf_744	maker	exon	52471	52631	.	-	.	ID=GMOD_00002409-RA:exon:58;Parent=GMOD_00002409-RA;
agouti_scaf_744	maker	exon	53203	53357	.	-	.	ID=GMOD_00002409-RA:exon:57;Parent=GMOD_00002409-RA;
agouti_scaf_744	maker	exon	53438	53623	.	-	.	ID=GMOD_00002409-RA:exon:56;Parent=GMOD_00002409-RA;
agouti_scaf_744	maker	exon	54065	54136	.	-	.	ID=GMOD_00002409-RA:exon:55;Parent=GMOD_00002409-RA;
agouti_scaf_744	maker	exon	55090	55392	.	-	.	ID=GMOD_00002409-RA:exon:54;Parent=GMOD_00002409-RA;
agouti_scaf_744	maker	exon	55652	55953	.	-	.	ID=GMOD_00002409-RA:exon:53;Parent=GMOD_00002409-RA;
agouti_scaf_744	maker	five_prime_UTR	55823	55953	.	-	.	ID=GMOD_00002409-RA:five_prime_utr;Parent=GMOD_00002409-RA;
agouti_scaf_744	maker	CDS	55652	55822	.	-	0	ID=GMOD_00002409-RA:cds;Parent=GMOD_00002409-RA;
agouti_scaf_744	maker	CDS	55090	55392	.	-	0	ID=GMOD_00002409-RA:cds;Parent=GMOD_00002409-RA;
agouti_scaf_744	maker	CDS	54065	54136	.	-	0	ID=GMOD_00002409-RA:cds;Parent=GMOD_00002409-RA;
agouti_scaf_744	maker	CDS	53438	53623	.	-	0	ID=GMOD_00002409-RA:cds;Parent=GMOD_00002409-RA;
agouti_scaf_744	maker	CDS	53203	53357	.	-	0	ID=GMOD_00002409-RA:cds;Parent=GMOD_00002409-RA;
agouti_scaf_744	maker	CDS	52471	52631	.	-	1	ID=GMOD_00002409-RA:cds;Parent=GMOD_00002409-RA;
agouti_scaf_744	maker	CDS	51330	51482	.	-	2	ID=GMOD_00002409-RA:cds;Parent=GMOD_00002409-RA;
agouti_scaf_744	maker	CDS	49779	49954	.	-	2	ID=GMOD_00002409-RA:cds;Parent=GMOD_00002409-RA;
agouti_scaf_744	maker	three_prime_UTR	49677	49778	.	-	.	ID=GMOD_00002409-RA:three_prime_utr;Parent=GMOD_00002409-RA;
agouti_scaf_744	maker	three_prime_UTR	49555	49647	.	-	.	ID=GMOD_00002409-RA:three_prime_utr;Parent=GMOD_00002409-RA;
agouti_scaf_658	maker	gene	24205	28378	.	+	.	ID=GMOD_00001677;Name=GMOD_00001677;Alias=maker-agouti_scaf_658-snap-gene-0.20;Note=Protein of unknown function;
agouti_scaf_658	maker	mRNA	24205	28378	.	+	.	ID=GMOD_00001677-RA;Parent=GMOD_00001677;Name=GMOD_00001677-RA;Alias=maker-agouti_scaf_658-snap-gene-0.20-mRNA-1;_AED=0.08;_QI=24|1|1|1|0.8|0.83|6|828|275;_eAED=0.08;Note=Protein of unknown function;
agouti_scaf_658	maker	exon	24205	24351	.	+	.	ID=GMOD_00001677-RA:exon:280;Parent=GMOD_00001677-RA;
agouti_scaf_658	maker	exon	24924	25089	.	+	.	ID=GMOD_00001677-RA:exon:281;Parent=GMOD_00001677-RA;
agouti_scaf_658	maker	exon	25740	25852	.	+	.	ID=GMOD_00001677-RA:exon:282;Parent=GMOD_00001677-RA;
agouti_scaf_658	maker	exon	26291	26383	.	+	.	ID=GMOD_00001677-RA:exon:283;Parent=GMOD_00001677-RA;
agouti_scaf_658	maker	exon	26756	26886	.	+	.	ID=GMOD_00001677-RA:exon:284;Parent=GMOD_00001677-RA;
agouti_scaf_658	maker	exon	27349	28378	.	+	.	ID=GMOD_00001677-RA:exon:285;Parent=GMOD_00001677-RA;
agouti_scaf_658	maker	five_prime_UTR	24205	24228	.	+	.	ID=GMOD_00001677-RA:five_prime_utr;Parent=GMOD_00001677-RA;
agouti_scaf_658	maker	CDS	24229	24351	.	+	0	ID=GMOD_00001677-RA:cds;Parent=GMOD_00001677-RA;
agouti_scaf_658	maker	CDS	24924	25089	.	+	0	ID=GMOD_00001677-RA:cds;Parent=GMOD_00001677-RA;
agouti_scaf_658	maker	CDS	25740	25852	.	+	2	ID=GMOD_00001677-RA:cds;Parent=GMOD_00001677-RA;
agouti_scaf_658	maker	CDS	26291	26383	.	+	0	ID=GMOD_00001677-RA:cds;Parent=GMOD_00001677-RA;
agouti_scaf_658	maker	CDS	26756	26886	.	+	0	ID=GMOD_00001677-RA:cds;Parent=GMOD_00001677-RA;
agouti_scaf_658	maker	CDS	27349	27550	.	+	1	ID=GMOD_00001677-RA:cds;Parent=GMOD_00001677-RA;
agouti_scaf_658	maker	three_prime_UTR	27551	28378	.	+	.	ID=GMOD_00001677-RA:three_prime_utr;Parent=GMOD_00001677-RA;
agouti_scaf_658	maker	gene	28493	34476	.	-	.	ID=GMOD_00001678;Name=GMOD_00001678;Alias=maker-agouti_scaf_658-augustus-gene-0.15;Dbxref=InterPro:IPR002472,Pfam:PF02089;Ontology_term=GO:0098599;Note=Similar to PPT1: Palmitoyl-protein thioesterase 1 (Bos taurus OX%3D9913);
agouti_scaf_658	maker	mRNA	28493	34476	.	-	.	ID=GMOD_00001678-RA;Parent=GMOD_00001678;Name=GMOD_00001678-RA;Alias=maker-agouti_scaf_658-augustus-gene-0.15-mRNA-1;Dbxref=InterPro:IPR002472,Pfam:PF02089;Ontology_term=GO:0098599;_AED=0.01;_QI=377|1|1|1|0.8|0.66|6|572|302;_eAED=0.01;Note=Similar to PPT1: Palmitoyl-protein thioesterase 1 (Bos taurus OX%3D9913);
agouti_scaf_658	maker	exon	28493	28845	.	-	.	ID=GMOD_00001678-RA:exon:291;Parent=GMOD_00001678-RA;
agouti_scaf_658	maker	exon	28879	29247	.	-	.	ID=GMOD_00001678-RA:exon:290;Parent=GMOD_00001678-RA;
agouti_scaf_658	maker	exon	30015	30291	.	-	.	ID=GMOD_00001678-RA:exon:289;Parent=GMOD_00001678-RA;
agouti_scaf_658	maker	exon	32155	32319	.	-	.	ID=GMOD_00001678-RA:exon:288;Parent=GMOD_00001678-RA;
agouti_scaf_658	maker	exon	32914	33151	.	-	.	ID=GMOD_00001678-RA:exon:287;Parent=GMOD_00001678-RA;
agouti_scaf_658	maker	exon	34021	34476	.	-	.	ID=GMOD_00001678-RA:exon:286;Parent=GMOD_00001678-RA;
agouti_scaf_658	maker	five_prime_UTR	34100	34476	.	-	.	ID=GMOD_00001678-RA:five_prime_utr;Parent=GMOD_00001678-RA;
agouti_scaf_658	maker	CDS	34021	34099	.	-	0	ID=GMOD_00001678-RA:cds;Parent=GMOD_00001678-RA;
agouti_scaf_658	maker	CDS	32914	33151	.	-	2	ID=GMOD_00001678-RA:cds;Parent=GMOD_00001678-RA;
agouti_scaf_658	maker	CDS	32155	32319	.	-	1	ID=GMOD_00001678-RA:cds;Parent=GMOD_00001678-RA;
agouti_scaf_658	maker	CDS	30015	30291	.	-	1	ID=GMOD_00001678-RA:cds;Parent=GMOD_00001678-RA;
agouti_scaf_658	maker	CDS	29098	29247	.	-	0	ID=GMOD_00001678-RA:cds;Parent=GMOD_00001678-RA;
agouti_scaf_658	maker	three_prime_UTR	28879	29097	.	-	.	ID=GMOD_00001678-RA:three_prime_utr;Parent=GMOD_00001678-RA;
agouti_scaf_658	maker	three_prime_UTR	28493	28845	.	-	.	ID=GMOD_00001678-RA:three_prime_utr;Parent=GMOD_00001678-RA;
agouti_scaf_658	maker	gene	109492	138877	.	-	.	ID=GMOD_00001681;Name=GMOD_00001681;Alias=maker-agouti_scaf_658-snap-gene-0.24;Dbxref=InterPro:IPR020683,Pfam:PF12796;Note=Similar to Ppp1r16b: Protein phosphatase 1 regulatory inhibitor subunit 16B (Mus musculus OX%3D10090);
agouti_scaf_658	maker	mRNA	109492	138877	.	-	.	ID=GMOD_00001681-RA;Parent=GMOD_00001681;Name=GMOD_00001681-RA;Alias=maker-agouti_scaf_658-snap-gene-0.24-mRNA-1;Dbxref=InterPro:IPR020683,Pfam:PF12796;_AED=0.11;_QI=310|1|1|1|0.66|0.8|10|682|611;_eAED=0.11;Note=Similar to Ppp1r16b: Protein phosphatase 1 regulatory inhibitor subunit 16B (Mus musculus OX%3D10090);
agouti_scaf_658	maker	exon	109492	110391	.	-	.	ID=GMOD_00001681-RA:exon:301;Parent=GMOD_00001681-RA;
agouti_scaf_658	maker	exon	110976	111450	.	-	.	ID=GMOD_00001681-RA:exon:300;Parent=GMOD_00001681-RA;
agouti_scaf_658	maker	exon	120676	120793	.	-	.	ID=GMOD_00001681-RA:exon:299;Parent=GMOD_00001681-RA;
agouti_scaf_658	maker	exon	121262	121403	.	-	.	ID=GMOD_00001681-RA:exon:298;Parent=GMOD_00001681-RA;
agouti_scaf_658	maker	exon	121945	122020	.	-	.	ID=GMOD_00001681-RA:exon:297;Parent=GMOD_00001681-RA;
agouti_scaf_658	maker	exon	123582	123707	.	-	.	ID=GMOD_00001681-RA:exon:296;Parent=GMOD_00001681-RA;
agouti_scaf_658	maker	exon	124345	124793	.	-	.	ID=GMOD_00001681-RA:exon:295;Parent=GMOD_00001681-RA;
agouti_scaf_658	maker	exon	127033	127184	.	-	.	ID=GMOD_00001681-RA:exon:294;Parent=GMOD_00001681-RA;
agouti_scaf_658	maker	exon	136960	137045	.	-	.	ID=GMOD_00001681-RA:exon:293;Parent=GMOD_00001681-RA;
agouti_scaf_658	maker	exon	138574	138877	.	-	.	ID=GMOD_00001681-RA:exon:292;Parent=GMOD_00001681-RA;
agouti_scaf_658	maker	five_prime_UTR	138574	138877	.	-	.	ID=GMOD_00001681-RA:five_prime_utr;Parent=GMOD_00001681-RA;
agouti_scaf_658	maker	five_prime_UTR	137040	137045	.	-	.	ID=GMOD_00001681-RA:five_prime_utr;Parent=GMOD_00001681-RA;
agouti_scaf_658	maker	CDS	136960	137039	.	-	0	ID=GMOD_00001681-RA:cds;Parent=GMOD_00001681-RA;
agouti_scaf_658	maker	CDS	127033	127184	.	-	1	ID=GMOD_00001681-RA:cds;Parent=GMOD_00001681-RA;
agouti_scaf_658	maker	CDS	124345	124793	.	-	2	ID=GMOD_00001681-RA:cds;Parent=GMOD_00001681-RA;
agouti_scaf_658	maker	CDS	123582	123707	.	-	0	ID=GMOD_00001681-RA:cds;Parent=GMOD_00001681-RA;
agouti_scaf_658	maker	CDS	121945	122020	.	-	0	ID=GMOD_00001681-RA:cds;Parent=GMOD_00001681-RA;
agouti_scaf_658	maker	CDS	121262	121403	.	-	2	ID=GMOD_00001681-RA:cds;Parent=GMOD_00001681-RA;
agouti_scaf_658	maker	CDS	120676	120793	.	-	1	ID=GMOD_00001681-RA:cds;Parent=GMOD_00001681-RA;
agouti_scaf_658	maker	CDS	110976	111450	.	-	0	ID=GMOD_00001681-RA:cds;Parent=GMOD_00001681-RA;
agouti_scaf_658	maker	CDS	110174	110391	.	-	2	ID=GMOD_00001681-RA:cds;Parent=GMOD_00001681-RA;
agouti_scaf_658	maker	three_prime_UTR	109492	110173	.	-	.	ID=GMOD_00001681-RA:three_prime_utr;Parent=GMOD_00001681-RA;
agouti_scaf_658	maker	gene	59771	93909	.	-	.	ID=GMOD_00001679;Name=GMOD_00001679;Alias=maker-agouti_scaf_658-snap-gene-0.23;Dbxref=InterPro:IPR004245,Pfam:PF02995;Note=Protein of unknown function;
agouti_scaf_658	maker	mRNA	59771	93909	.	-	.	ID=GMOD_00001679-RA;Parent=GMOD_00001679;Name=GMOD_00001679-RA;Alias=maker-agouti_scaf_658-snap-gene-0.23-mRNA-1;Dbxref=InterPro:IPR004245,Pfam:PF02995;_AED=0.34;_QI=0|0.52|0.43|0.59|0.80|0.81|37|0|1985;_eAED=0.34;Note=Protein of unknown function;
agouti_scaf_658	maker	exon	93830	93909	.	-	.	ID=GMOD_00001679-RA:exon:338;Parent=GMOD_00001679-RA;
agouti_scaf_658	maker	exon	92722	92875	.	-	.	ID=GMOD_00001679-RA:exon:337;Parent=GMOD_00001679-RA;
agouti_scaf_658	maker	exon	91429	91619	.	-	.	ID=GMOD_00001679-RA:exon:336;Parent=GMOD_00001679-RA;
agouti_scaf_658	maker	exon	90970	91173	.	-	.	ID=GMOD_00001679-RA:exon:335;Parent=GMOD_00001679-RA;
agouti_scaf_658	maker	exon	90575	90724	.	-	.	ID=GMOD_00001679-RA:exon:334;Parent=GMOD_00001679-RA;
agouti_scaf_658	maker	exon	89593	89806	.	-	.	ID=GMOD_00001679-RA:exon:333;Parent=GMOD_00001679-RA;
agouti_scaf_658	maker	exon	89031	89206	.	-	.	ID=GMOD_00001679-RA:exon:332;Parent=GMOD_00001679-RA;
agouti_scaf_658	maker	exon	88471	88723	.	-	.	ID=GMOD_00001679-RA:exon:331;Parent=GMOD_00001679-RA;
agouti_scaf_658	maker	exon	88021	88172	.	-	.	ID=GMOD_00001679-RA:exon:330;Parent=GMOD_00001679-RA;
agouti_scaf_658	maker	exon	87598	87760	.	-	.	ID=GMOD_00001679-RA:exon:329;Parent=GMOD_00001679-RA;
agouti_scaf_658	maker	exon	86776	86877	.	-	.	ID=GMOD_00001679-RA:exon:328;Parent=GMOD_00001679-RA;
agouti_scaf_658	maker	exon	85167	85224	.	-	.	ID=GMOD_00001679-RA:exon:327;Parent=GMOD_00001679-RA;
agouti_scaf_658	maker	exon	84361	84476	.	-	.	ID=GMOD_00001679-RA:exon:326;Parent=GMOD_00001679-RA;
agouti_scaf_658	maker	exon	83365	83516	.	-	.	ID=GMOD_00001679-RA:exon:325;Parent=GMOD_00001679-RA;
agouti_scaf_658	maker	exon	82071	82224	.	-	.	ID=GMOD_00001679-RA:exon:324;Parent=GMOD_00001679-RA;
agouti_scaf_658	maker	exon	81191	81381	.	-	.	ID=GMOD_00001679-RA:exon:323;Parent=GMOD_00001679-RA;
agouti_scaf_658	maker	exon	80724	80927	.	-	.	ID=GMOD_00001679-RA:exon:322;Parent=GMOD_00001679-RA;
agouti_scaf_658	maker	exon	80328	80477	.	-	.	ID=GMOD_00001679-RA:exon:321;Parent=GMOD_00001679-RA;
agouti_scaf_658	maker	exon	79347	79560	.	-	.	ID=GMOD_00001679-RA:exon:320;Parent=GMOD_00001679-RA;
agouti_scaf_658	maker	exon	78784	78959	.	-	.	ID=GMOD_00001679-RA:exon:319;Parent=GMOD_00001679-RA;
agouti_scaf_658	maker	exon	78224	78476	.	-	.	ID=GMOD_00001679-RA:exon:318;Parent=GMOD_00001679-RA;
agouti_scaf_658	maker	exon	77761	77912	.	-	.	ID=GMOD_00001679-RA:exon:317;Parent=GMOD_00001679-RA;
agouti_scaf_658	maker	exon	77345	77507	.	-	.	ID=GMOD_00001679-RA:exon:316;Parent=GMOD_00001679-RA;
agouti_scaf_658	maker	exon	76496	76597	.	-	.	ID=GMOD_00001679-RA:exon:315;Parent=GMOD_00001679-RA;
agouti_scaf_658	maker	exon	75068	75125	.	-	.	ID=GMOD_00001679-RA:exon:314;Parent=GMOD_00001679-RA;
agouti_scaf_658	maker	exon	74262	74377	.	-	.	ID=GMOD_00001679-RA:exon:313;Parent=GMOD_00001679-RA;
agouti_scaf_658	maker	exon	73267	73418	.	-	.	ID=GMOD_00001679-RA:exon:312;Parent=GMOD_00001679-RA;
agouti_scaf_658	maker	exon	71947	72100	.	-	.	ID=GMOD_00001679-RA:exon:311;Parent=GMOD_00001679-RA;
agouti_scaf_658	maker	exon	71167	71357	.	-	.	ID=GMOD_00001679-RA:exon:310;Parent=GMOD_00001679-RA;
agouti_scaf_658	maker	exon	70046	70249	.	-	.	ID=GMOD_00001679-RA:exon:309;Parent=GMOD_00001679-RA;
agouti_scaf_658	maker	exon	69779	69928	.	-	.	ID=GMOD_00001679-RA:exon:308;Parent=GMOD_00001679-RA;
agouti_scaf_658	maker	exon	68753	68963	.	-	.	ID=GMOD_00001679-RA:exon:307;Parent=GMOD_00001679-RA;
agouti_scaf_658	maker	exon	66775	66950	.	-	.	ID=GMOD_00001679-RA:exon:306;Parent=GMOD_00001679-RA;
agouti_scaf_658	maker	exon	66066	66266	.	-	.	ID=GMOD_00001679-RA:exon:305;Parent=GMOD_00001679-RA;
agouti_scaf_658	maker	exon	65105	65279	.	-	.	ID=GMOD_00001679-RA:exon:304;Parent=GMOD_00001679-RA;
agouti_scaf_658	maker	exon	63800	63903	.	-	.	ID=GMOD_00001679-RA:exon:303;Parent=GMOD_00001679-RA;
agouti_scaf_658	maker	exon	59771	59912	.	-	.	ID=GMOD_00001679-RA:exon:302;Parent=GMOD_00001679-RA;
agouti_scaf_658	maker	CDS	93830	93909	.	-	0	ID=GMOD_00001679-RA:cds;Parent=GMOD_00001679-RA;
agouti_scaf_658	maker	CDS	92722	92875	.	-	1	ID=GMOD_00001679-RA:cds;Parent=GMOD_00001679-RA;
agouti_scaf_658	maker	CDS	91429	91619	.	-	0	ID=GMOD_00001679-RA:cds;Parent=GMOD_00001679-RA;
agouti_scaf_658	maker	CDS	90970	91173	.	-	1	ID=GMOD_00001679-RA:cds;Parent=GMOD_00001679-RA;
agouti_scaf_658	maker	CDS	90575	90724	.	-	1	ID=GMOD_00001679-RA:cds;Parent=GMOD_00001679-RA;
agouti_scaf_658	maker	CDS	89593	89806	.	-	1	ID=GMOD_00001679-RA:cds;Parent=GMOD_00001679-RA;
agouti_scaf_658	maker	CDS	89031	89206	.	-	0	ID=GMOD_00001679-RA:cds;Parent=GMOD_00001679-RA;
agouti_scaf_658	maker	CDS	88471	88723	.	-	1	ID=GMOD_00001679-RA:cds;Parent=GMOD_00001679-RA;
agouti_scaf_658	maker	CDS	88021	88172	.	-	0	ID=GMOD_00001679-RA:cds;Parent=GMOD_00001679-RA;
agouti_scaf_658	maker	CDS	87598	87760	.	-	1	ID=GMOD_00001679-RA:cds;Parent=GMOD_00001679-RA;
agouti_scaf_658	maker	CDS	86776	86877	.	-	0	ID=GMOD_00001679-RA:cds;Parent=GMOD_00001679-RA;
agouti_scaf_658	maker	CDS	85167	85224	.	-	0	ID=GMOD_00001679-RA:cds;Parent=GMOD_00001679-RA;
agouti_scaf_658	maker	CDS	84361	84476	.	-	2	ID=GMOD_00001679-RA:cds;Parent=GMOD_00001679-RA;
agouti_scaf_658	maker	CDS	83365	83516	.	-	0	ID=GMOD_00001679-RA:cds;Parent=GMOD_00001679-RA;
agouti_scaf_658	maker	CDS	82071	82224	.	-	1	ID=GMOD_00001679-RA:cds;Parent=GMOD_00001679-RA;
agouti_scaf_658	maker	CDS	81191	81381	.	-	0	ID=GMOD_00001679-RA:cds;Parent=GMOD_00001679-RA;
agouti_scaf_658	maker	CDS	80724	80927	.	-	1	ID=GMOD_00001679-RA:cds;Parent=GMOD_00001679-RA;
agouti_scaf_658	maker	CDS	80328	80477	.	-	1	ID=GMOD_00001679-RA:cds;Parent=GMOD_00001679-RA;
agouti_scaf_658	maker	CDS	79347	79560	.	-	1	ID=GMOD_00001679-RA:cds;Parent=GMOD_00001679-RA;
agouti_scaf_658	maker	CDS	78784	78959	.	-	0	ID=GMOD_00001679-RA:cds;Parent=GMOD_00001679-RA;
agouti_scaf_658	maker	CDS	78224	78476	.	-	1	ID=GMOD_00001679-RA:cds;Parent=GMOD_00001679-RA;
agouti_scaf_658	maker	CDS	77761	77912	.	-	0	ID=GMOD_00001679-RA:cds;Parent=GMOD_00001679-RA;
agouti_scaf_658	maker	CDS	77345	77507	.	-	1	ID=GMOD_00001679-RA:cds;Parent=GMOD_00001679-RA;
agouti_scaf_658	maker	CDS	76496	76597	.	-	0	ID=GMOD_00001679-RA:cds;Parent=GMOD_00001679-RA;
agouti_scaf_658	maker	CDS	75068	75125	.	-	0	ID=GMOD_00001679-RA:cds;Parent=GMOD_00001679-RA;
agouti_scaf_658	maker	CDS	74262	74377	.	-	2	ID=GMOD_00001679-RA:cds;Parent=GMOD_00001679-RA;
agouti_scaf_658	maker	CDS	73267	73418	.	-	0	ID=GMOD_00001679-RA:cds;Parent=GMOD_00001679-RA;
agouti_scaf_658	maker	CDS	71947	72100	.	-	1	ID=GMOD_00001679-RA:cds;Parent=GMOD_00001679-RA;
agouti_scaf_658	maker	CDS	71167	71357	.	-	0	ID=GMOD_00001679-RA:cds;Parent=GMOD_00001679-RA;
agouti_scaf_658	maker	CDS	70046	70249	.	-	1	ID=GMOD_00001679-RA:cds;Parent=GMOD_00001679-RA;
agouti_scaf_658	maker	CDS	69779	69928	.	-	1	ID=GMOD_00001679-RA:cds;Parent=GMOD_00001679-RA;
agouti_scaf_658	maker	CDS	68753	68963	.	-	1	ID=GMOD_00001679-RA:cds;Parent=GMOD_00001679-RA;
agouti_scaf_658	maker	CDS	66775	66950	.	-	0	ID=GMOD_00001679-RA:cds;Parent=GMOD_00001679-RA;
agouti_scaf_658	maker	CDS	66066	66266	.	-	1	ID=GMOD_00001679-RA:cds;Parent=GMOD_00001679-RA;
agouti_scaf_658	maker	CDS	65105	65279	.	-	1	ID=GMOD_00001679-RA:cds;Parent=GMOD_00001679-RA;
agouti_scaf_658	maker	CDS	63800	63903	.	-	0	ID=GMOD_00001679-RA:cds;Parent=GMOD_00001679-RA;
agouti_scaf_658	maker	CDS	59771	59912	.	-	1	ID=GMOD_00001679-RA:cds;Parent=GMOD_00001679-RA;
agouti_scaf_658	maker	gene	95060	102369	.	-	.	ID=GMOD_00001680;Name=GMOD_00001680;Alias=augustus_masked-agouti_scaf_658-processed-gene-0.30;Dbxref=InterPro:IPR002569,Pfam:PF01625;Ontology_term=GO:0008113,GO:0055114;Note=Similar to Eip71CD: Peptide methionine sulfoxide reductase (Drosophila melanogaster OX%3D7227);
agouti_scaf_658	maker	mRNA	95060	102369	.	-	.	ID=GMOD_00001680-RA;Parent=GMOD_00001680;Name=GMOD_00001680-RA;Alias=augustus_masked-agouti_scaf_658-processed-gene-0.30-mRNA-1;Dbxref=InterPro:IPR002569,Pfam:PF01625;Ontology_term=GO:0008113,GO:0055114;_AED=0.45;_QI=0|0|0|0.8|1|1|5|0|223;_eAED=0.45;Note=Similar to Eip71CD: Peptide methionine sulfoxide reductase (Drosophila melanogaster OX%3D7227);
agouti_scaf_658	maker	exon	102352	102369	.	-	.	ID=GMOD_00001680-RA:exon:343;Parent=GMOD_00001680-RA;
agouti_scaf_658	maker	exon	100604	100764	.	-	.	ID=GMOD_00001680-RA:exon:342;Parent=GMOD_00001680-RA;
agouti_scaf_658	maker	exon	97341	97461	.	-	.	ID=GMOD_00001680-RA:exon:341;Parent=GMOD_00001680-RA;
agouti_scaf_658	maker	exon	96627	96763	.	-	.	ID=GMOD_00001680-RA:exon:340;Parent=GMOD_00001680-RA;
agouti_scaf_658	maker	exon	95060	95294	.	-	.	ID=GMOD_00001680-RA:exon:339;Parent=GMOD_00001680-RA;
agouti_scaf_658	maker	CDS	102352	102369	.	-	0	ID=GMOD_00001680-RA:cds;Parent=GMOD_00001680-RA;
agouti_scaf_658	maker	CDS	100604	100764	.	-	0	ID=GMOD_00001680-RA:cds;Parent=GMOD_00001680-RA;
agouti_scaf_658	maker	CDS	97341	97461	.	-	1	ID=GMOD_00001680-RA:cds;Parent=GMOD_00001680-RA;
agouti_scaf_658	maker	CDS	96627	96763	.	-	0	ID=GMOD_00001680-RA:cds;Parent=GMOD_00001680-RA;
agouti_scaf_658	maker	CDS	95060	95294	.	-	1	ID=GMOD_00001680-RA:cds;Parent=GMOD_00001680-RA;
scf7180000029323	maker	gene	18346	41997	.	+	.	ID=GMOD_00005967;Name=GMOD_00005967;Alias=snap_masked-scf7180000029323-processed-gene-0.9;Note=Protein of unknown function;
scf7180000029323	maker	mRNA	18346	41997	.	+	.	ID=GMOD_00005967-RA;Parent=GMOD_00005967;Name=GMOD_00005967-RA;Alias=snap_masked-scf7180000029323-processed-gene-0.9-mRNA-1;_AED=0.10;_QI=0|0.93|0.94|0.94|0.81|0.82|17|3981|112;_eAED=0.10;Note=Protein of unknown function;
scf7180000029323	maker	exon	18346	18535	.	+	.	ID=GMOD_00005967-RA:exon:0;Parent=GMOD_00005967-RA;
scf7180000029323	maker	exon	18744	18894	.	+	.	ID=GMOD_00005967-RA:exon:1;Parent=GMOD_00005967-RA;
scf7180000029323	maker	exon	22339	22520	.	+	.	ID=GMOD_00005967-RA:exon:2;Parent=GMOD_00005967-RA;
scf7180000029323	maker	exon	23557	23619	.	+	.	ID=GMOD_00005967-RA:exon:3;Parent=GMOD_00005967-RA;
scf7180000029323	maker	exon	24189	24274	.	+	.	ID=GMOD_00005967-RA:exon:4;Parent=GMOD_00005967-RA;
scf7180000029323	maker	exon	25514	25614	.	+	.	ID=GMOD_00005967-RA:exon:5;Parent=GMOD_00005967-RA;
scf7180000029323	maker	exon	26206	26350	.	+	.	ID=GMOD_00005967-RA:exon:6;Parent=GMOD_00005967-RA;
scf7180000029323	maker	exon	31057	31162	.	+	.	ID=GMOD_00005967-RA:exon:7;Parent=GMOD_00005967-RA;
scf7180000029323	maker	exon	32633	32714	.	+	.	ID=GMOD_00005967-RA:exon:8;Parent=GMOD_00005967-RA;
scf7180000029323	maker	exon	33250	33343	.	+	.	ID=GMOD_00005967-RA:exon:9;Parent=GMOD_00005967-RA;
scf7180000029323	maker	exon	34298	34402	.	+	.	ID=GMOD_00005967-RA:exon:10;Parent=GMOD_00005967-RA;
scf7180000029323	maker	exon	34841	35008	.	+	.	ID=GMOD_00005967-RA:exon:11;Parent=GMOD_00005967-RA;
scf7180000029323	maker	exon	36412	37019	.	+	.	ID=GMOD_00005967-RA:exon:12;Parent=GMOD_00005967-RA;
scf7180000029323	maker	exon	38085	38166	.	+	.	ID=GMOD_00005967-RA:exon:13;Parent=GMOD_00005967-RA;
scf7180000029323	maker	exon	39383	39479	.	+	.	ID=GMOD_00005967-RA:exon:14;Parent=GMOD_00005967-RA;
scf7180000029323	maker	exon	39905	41804	.	+	.	ID=GMOD_00005967-RA:exon:15;Parent=GMOD_00005967-RA;
scf7180000029323	maker	exon	41838	41997	.	+	.	ID=GMOD_00005967-RA:exon:16;Parent=GMOD_00005967-RA;
scf7180000029323	maker	CDS	18346	18535	.	+	0	ID=GMOD_00005967-RA:cds;Parent=GMOD_00005967-RA;
scf7180000029323	maker	CDS	18744	18892	.	+	2	ID=GMOD_00005967-RA:cds;Parent=GMOD_00005967-RA;
scf7180000029323	maker	three_prime_UTR	18893	18894	.	+	.	ID=GMOD_00005967-RA:three_prime_utr;Parent=GMOD_00005967-RA;
scf7180000029323	maker	three_prime_UTR	22339	22520	.	+	.	ID=GMOD_00005967-RA:three_prime_utr;Parent=GMOD_00005967-RA;
scf7180000029323	maker	three_prime_UTR	23557	23619	.	+	.	ID=GMOD_00005967-RA:three_prime_utr;Parent=GMOD_00005967-RA;
scf7180000029323	maker	three_prime_UTR	24189	24274	.	+	.	ID=GMOD_00005967-RA:three_prime_utr;Parent=GMOD_00005967-RA;
scf7180000029323	maker	three_prime_UTR	25514	25614	.	+	.	ID=GMOD_00005967-RA:three_prime_utr;Parent=GMOD_00005967-RA;
scf7180000029323	maker	three_prime_UTR	26206	26350	.	+	.	ID=GMOD_00005967-RA:three_prime_utr;Parent=GMOD_00005967-RA;
scf7180000029323	maker	three_prime_UTR	31057	31162	.	+	.	ID=GMOD_00005967-RA:three_prime_utr;Parent=GMOD_00005967-RA;
scf7180000029323	maker	three_prime_UTR	32633	32714	.	+	.	ID=GMOD_00005967-RA:three_prime_utr;Parent=GMOD_00005967-RA;
scf7180000029323	maker	three_prime_UTR	33250	33343	.	+	.	ID=GMOD_00005967-RA:three_prime_utr;Parent=GMOD_00005967-RA;
scf7180000029323	maker	three_prime_UTR	34298	34402	.	+	.	ID=GMOD_00005967-RA:three_prime_utr;Parent=GMOD_00005967-RA;
scf7180000029323	maker	three_prime_UTR	34841	35008	.	+	.	ID=GMOD_00005967-RA:three_prime_utr;Parent=GMOD_00005967-RA;
scf7180000029323	maker	three_prime_UTR	36412	37019	.	+	.	ID=GMOD_00005967-RA:three_prime_utr;Parent=GMOD_00005967-RA;
scf7180000029323	maker	three_prime_UTR	38085	38166	.	+	.	ID=GMOD_00005967-RA:three_prime_utr;Parent=GMOD_00005967-RA;
scf7180000029323	maker	three_prime_UTR	39383	39479	.	+	.	ID=GMOD_00005967-RA:three_prime_utr;Parent=GMOD_00005967-RA;
scf7180000029323	maker	three_prime_UTR	39905	41804	.	+	.	ID=GMOD_00005967-RA:three_prime_utr;Parent=GMOD_00005967-RA;
scf7180000029323	maker	three_prime_UTR	41838	41997	.	+	.	ID=GMOD_00005967-RA:three_prime_utr;Parent=GMOD_00005967-RA;
agouti_scaf_138	maker	gene	51738	64465	.	+	.	ID=GMOD_00000498;Name=GMOD_00000498;Alias=maker-agouti_scaf_138-augustus-gene-0.7;Note=Protein of unknown function;
agouti_scaf_138	maker	mRNA	51738	64465	.	+	.	ID=GMOD_00000498-RA;Parent=GMOD_00000498;Name=GMOD_00000498-RA;Alias=maker-agouti_scaf_138-augustus-gene-0.7-mRNA-1;_AED=0.09;_QI=0|1|0.9|1|0.88|0.9|10|929|2667;_eAED=0.10;Note=Protein of unknown function;
agouti_scaf_138	maker	exon	51738	52787	.	+	.	ID=GMOD_00000498-RA:exon:127;Parent=GMOD_00000498-RA;
agouti_scaf_138	maker	exon	53126	53248	.	+	.	ID=GMOD_00000498-RA:exon:128;Parent=GMOD_00000498-RA;
agouti_scaf_138	maker	exon	53668	54693	.	+	.	ID=GMOD_00000498-RA:exon:129;Parent=GMOD_00000498-RA;
agouti_scaf_138	maker	exon	54772	54882	.	+	.	ID=GMOD_00000498-RA:exon:130;Parent=GMOD_00000498-RA;
agouti_scaf_138	maker	exon	56144	58747	.	+	.	ID=GMOD_00000498-RA:exon:131;Parent=GMOD_00000498-RA;
agouti_scaf_138	maker	exon	58948	59193	.	+	.	ID=GMOD_00000498-RA:exon:132;Parent=GMOD_00000498-RA;
agouti_scaf_138	maker	exon	59522	61087	.	+	.	ID=GMOD_00000498-RA:exon:133;Parent=GMOD_00000498-RA;
agouti_scaf_138	maker	exon	61683	62430	.	+	.	ID=GMOD_00000498-RA:exon:134;Parent=GMOD_00000498-RA;
agouti_scaf_138	maker	exon	62795	62994	.	+	.	ID=GMOD_00000498-RA:exon:135;Parent=GMOD_00000498-RA;
agouti_scaf_138	maker	exon	63207	64465	.	+	.	ID=GMOD_00000498-RA:exon:136;Parent=GMOD_00000498-RA;
agouti_scaf_138	maker	CDS	51738	52787	.	+	0	ID=GMOD_00000498-RA:cds;Parent=GMOD_00000498-RA;
agouti_scaf_138	maker	CDS	53126	53248	.	+	0	ID=GMOD_00000498-RA:cds;Parent=GMOD_00000498-RA;
agouti_scaf_138	maker	CDS	53668	54693	.	+	0	ID=GMOD_00000498-RA:cds;Parent=GMOD_00000498-RA;
agouti_scaf_138	maker	CDS	54772	54882	.	+	0	ID=GMOD_00000498-RA:cds;Parent=GMOD_00000498-RA;
agouti_scaf_138	maker	CDS	56144	58747	.	+	0	ID=GMOD_00000498-RA:cds;Parent=GMOD_00000498-RA;
agouti_scaf_138	maker	CDS	58948	59193	.	+	0	ID=GMOD_00000498-RA:cds;Parent=GMOD_00000498-RA;
agouti_scaf_138	maker	CDS	59522	61087	.	+	0	ID=GMOD_00000498-RA:cds;Parent=GMOD_00000498-RA;
agouti_scaf_138	maker	CDS	61683	62430	.	+	0	ID=GMOD_00000498-RA:cds;Parent=GMOD_00000498-RA;
agouti_scaf_138	maker	CDS	62795	62994	.	+	2	ID=GMOD_00000498-RA:cds;Parent=GMOD_00000498-RA;
agouti_scaf_138	maker	CDS	63207	63536	.	+	0	ID=GMOD_00000498-RA:cds;Parent=GMOD_00000498-RA;
agouti_scaf_138	maker	three_prime_UTR	63537	64465	.	+	.	ID=GMOD_00000498-RA:three_prime_utr;Parent=GMOD_00000498-RA;
agouti_scaf_138	maker	gene	124463	129193	.	+	.	ID=GMOD_00000500;Name=GMOD_00000500;Alias=maker-agouti_scaf_138-augustus-gene-1.31;Dbxref=InterPro:IPR029409,Pfam:PF15383;Note=Protein of unknown function;
agouti_scaf_138	maker	mRNA	124463	129193	.	+	.	ID=GMOD_00000500-RA;Parent=GMOD_00000500;Name=GMOD_00000500-RA;Alias=maker-agouti_scaf_138-augustus-gene-1.31-mRNA-1;Dbxref=InterPro:IPR029409,Pfam:PF15383;_AED=0.00;_QI=208|0.8|0.83|1|1|1|6|654|517;_eAED=0.00;Note=Protein of unknown function;
agouti_scaf_138	maker	exon	124463	125171	.	+	.	ID=GMOD_00000500-RA:exon:137;Parent=GMOD_00000500-RA;
agouti_scaf_138	maker	exon	125804	126041	.	+	.	ID=GMOD_00000500-RA:exon:138;Parent=GMOD_00000500-RA;
agouti_scaf_138	maker	exon	126322	126556	.	+	.	ID=GMOD_00000500-RA:exon:139;Parent=GMOD_00000500-RA;
agouti_scaf_138	maker	exon	126910	127143	.	+	.	ID=GMOD_00000500-RA:exon:140;Parent=GMOD_00000500-RA;
agouti_scaf_138	maker	exon	127543	127720	.	+	.	ID=GMOD_00000500-RA:exon:141;Parent=GMOD_00000500-RA;
agouti_scaf_138	maker	exon	128372	129193	.	+	.	ID=GMOD_00000500-RA:exon:142;Parent=GMOD_00000500-RA;
agouti_scaf_138	maker	five_prime_UTR	124463	124670	.	+	.	ID=GMOD_00000500-RA:five_prime_utr;Parent=GMOD_00000500-RA;
agouti_scaf_138	maker	CDS	124671	125171	.	+	0	ID=GMOD_00000500-RA:cds;Parent=GMOD_00000500-RA;
agouti_scaf_138	maker	CDS	125804	126041	.	+	0	ID=GMOD_00000500-RA:cds;Parent=GMOD_00000500-RA;
agouti_scaf_138	maker	CDS	126322	126556	.	+	2	ID=GMOD_00000500-RA:cds;Parent=GMOD_00000500-RA;
agouti_scaf_138	maker	CDS	126910	127143	.	+	1	ID=GMOD_00000500-RA:cds;Parent=GMOD_00000500-RA;
agouti_scaf_138	maker	CDS	127543	127720	.	+	1	ID=GMOD_00000500-RA:cds;Parent=GMOD_00000500-RA;
agouti_scaf_138	maker	CDS	128372	128539	.	+	0	ID=GMOD_00000500-RA:cds;Parent=GMOD_00000500-RA;
agouti_scaf_138	maker	three_prime_UTR	128540	129193	.	+	.	ID=GMOD_00000500-RA:three_prime_utr;Parent=GMOD_00000500-RA;
agouti_scaf_138	maker	gene	147258	173189	.	+	.	ID=GMOD_00000501;Name=GMOD_00000501;Alias=maker-agouti_scaf_138-augustus-gene-1.32;Dbxref=InterPro:IPR013057,Pfam:PF01490;Note=Similar to path: Proton-coupled amino acid transporter-like protein pathetic (Drosophila melanogaster OX%3D7227);
agouti_scaf_138	maker	mRNA	147258	173189	.	+	.	ID=GMOD_00000501-RA;Parent=GMOD_00000501;Name=GMOD_00000501-RA;Alias=maker-agouti_scaf_138-augustus-gene-1.32-mRNA-1;Dbxref=InterPro:IPR013057,Pfam:PF01490;_AED=0.06;_QI=112|1|1|1|0.55|0.6|10|1461|476;_eAED=0.06;Note=Similar to path: Proton-coupled amino acid transporter-like protein pathetic (Drosophila melanogaster OX%3D7227);
agouti_scaf_138	maker	exon	147258	147363	.	+	.	ID=GMOD_00000501-RA:exon:143;Parent=GMOD_00000501-RA;
agouti_scaf_138	maker	exon	153995	154050	.	+	.	ID=GMOD_00000501-RA:exon:144;Parent=GMOD_00000501-RA;
agouti_scaf_138	maker	exon	158459	158575	.	+	.	ID=GMOD_00000501-RA:exon:145;Parent=GMOD_00000501-RA;
agouti_scaf_138	maker	exon	162376	162526	.	+	.	ID=GMOD_00000501-RA:exon:146;Parent=GMOD_00000501-RA;
agouti_scaf_138	maker	exon	164527	164648	.	+	.	ID=GMOD_00000501-RA:exon:147;Parent=GMOD_00000501-RA;
agouti_scaf_138	maker	exon	165115	165199	.	+	.	ID=GMOD_00000501-RA:exon:148;Parent=GMOD_00000501-RA;
agouti_scaf_138	maker	exon	167568	167812	.	+	.	ID=GMOD_00000501-RA:exon:149;Parent=GMOD_00000501-RA;
agouti_scaf_138	maker	exon	168513	168725	.	+	.	ID=GMOD_00000501-RA:exon:150;Parent=GMOD_00000501-RA;
agouti_scaf_138	maker	exon	170148	170317	.	+	.	ID=GMOD_00000501-RA:exon:151;Parent=GMOD_00000501-RA;
agouti_scaf_138	maker	exon	171451	173189	.	+	.	ID=GMOD_00000501-RA:exon:152;Parent=GMOD_00000501-RA;
agouti_scaf_138	maker	five_prime_UTR	147258	147363	.	+	.	ID=GMOD_00000501-RA:five_prime_utr;Parent=GMOD_00000501-RA;
agouti_scaf_138	maker	five_prime_UTR	153995	154000	.	+	.	ID=GMOD_00000501-RA:five_prime_utr;Parent=GMOD_00000501-RA;
agouti_scaf_138	maker	CDS	154001	154050	.	+	0	ID=GMOD_00000501-RA:cds;Parent=GMOD_00000501-RA;
agouti_scaf_138	maker	CDS	158459	158575	.	+	1	ID=GMOD_00000501-RA:cds;Parent=GMOD_00000501-RA;
agouti_scaf_138	maker	CDS	162376	162526	.	+	1	ID=GMOD_00000501-RA:cds;Parent=GMOD_00000501-RA;
agouti_scaf_138	maker	CDS	164527	164648	.	+	0	ID=GMOD_00000501-RA:cds;Parent=GMOD_00000501-RA;
agouti_scaf_138	maker	CDS	165115	165199	.	+	1	ID=GMOD_00000501-RA:cds;Parent=GMOD_00000501-RA;
agouti_scaf_138	maker	CDS	167568	167812	.	+	0	ID=GMOD_00000501-RA:cds;Parent=GMOD_00000501-RA;
agouti_scaf_138	maker	CDS	168513	168725	.	+	1	ID=GMOD_00000501-RA:cds;Parent=GMOD_00000501-RA;
agouti_scaf_138	maker	CDS	170148	170317	.	+	1	ID=GMOD_00000501-RA:cds;Parent=GMOD_00000501-RA;
agouti_scaf_138	maker	CDS	171451	171728	.	+	2	ID=GMOD_00000501-RA:cds;Parent=GMOD_00000501-RA;
agouti_scaf_138	maker	three_prime_UTR	171729	173189	.	+	.	ID=GMOD_00000501-RA:three_prime_utr;Parent=GMOD_00000501-RA;
agouti_scaf_138	maker	gene	220407	241375	.	+	.	ID=GMOD_00000503;Name=GMOD_00000503;Alias=maker-agouti_scaf_138-augustus-gene-1.35;Dbxref=InterPro:IPR013057,Pfam:PF01490;Note=Similar to path: Proton-coupled amino acid transporter-like protein pathetic (Drosophila melanogaster OX%3D7227);
agouti_scaf_138	maker	mRNA	220407	241375	.	+	.	ID=GMOD_00000503-RA;Parent=GMOD_00000503;Name=GMOD_00000503-RA;Alias=maker-agouti_scaf_138-augustus-gene-1.35-mRNA-1;Dbxref=InterPro:IPR013057,Pfam:PF01490;_AED=0.09;_QI=103|0.7|0.81|0.81|0.4|0.54|11|659|465;_eAED=0.09;Note=Similar to path: Proton-coupled amino acid transporter-like protein pathetic (Drosophila melanogaster OX%3D7227);
agouti_scaf_138	maker	exon	220407	220538	.	+	.	ID=GMOD_00000503-RA:exon:153;Parent=GMOD_00000503-RA;
agouti_scaf_138	maker	exon	225177	225305	.	+	.	ID=GMOD_00000503-RA:exon:154;Parent=GMOD_00000503-RA;
agouti_scaf_138	maker	exon	228316	228466	.	+	.	ID=GMOD_00000503-RA:exon:155;Parent=GMOD_00000503-RA;
agouti_scaf_138	maker	exon	229700	229821	.	+	.	ID=GMOD_00000503-RA:exon:156;Parent=GMOD_00000503-RA;
agouti_scaf_138	maker	exon	232976	233038	.	+	.	ID=GMOD_00000503-RA:exon:157;Parent=GMOD_00000503-RA;
agouti_scaf_138	maker	exon	234298	234331	.	+	.	ID=GMOD_00000503-RA:exon:158;Parent=GMOD_00000503-RA;
agouti_scaf_138	maker	exon	234842	235086	.	+	.	ID=GMOD_00000503-RA:exon:159;Parent=GMOD_00000503-RA;
agouti_scaf_138	maker	exon	235485	235697	.	+	.	ID=GMOD_00000503-RA:exon:160;Parent=GMOD_00000503-RA;
agouti_scaf_138	maker	exon	237667	237836	.	+	.	ID=GMOD_00000503-RA:exon:161;Parent=GMOD_00000503-RA;
agouti_scaf_138	maker	exon	239917	240664	.	+	.	ID=GMOD_00000503-RA:exon:162;Parent=GMOD_00000503-RA;
agouti_scaf_138	maker	exon	241223	241375	.	+	.	ID=GMOD_00000503-RA:exon:163;Parent=GMOD_00000503-RA;
agouti_scaf_138	maker	five_prime_UTR	220407	220509	.	+	.	ID=GMOD_00000503-RA:five_prime_utr;Parent=GMOD_00000503-RA;
agouti_scaf_138	maker	CDS	220510	220538	.	+	0	ID=GMOD_00000503-RA:cds;Parent=GMOD_00000503-RA;
agouti_scaf_138	maker	CDS	225177	225305	.	+	1	ID=GMOD_00000503-RA:cds;Parent=GMOD_00000503-RA;
agouti_scaf_138	maker	CDS	228316	228466	.	+	1	ID=GMOD_00000503-RA:cds;Parent=GMOD_00000503-RA;
agouti_scaf_138	maker	CDS	229700	229821	.	+	0	ID=GMOD_00000503-RA:cds;Parent=GMOD_00000503-RA;
agouti_scaf_138	maker	CDS	232976	233038	.	+	1	ID=GMOD_00000503-RA:cds;Parent=GMOD_00000503-RA;
agouti_scaf_138	maker	CDS	234298	234331	.	+	1	ID=GMOD_00000503-RA:cds;Parent=GMOD_00000503-RA;
agouti_scaf_138	maker	CDS	234842	235086	.	+	0	ID=GMOD_00000503-RA:cds;Parent=GMOD_00000503-RA;
agouti_scaf_138	maker	CDS	235485	235697	.	+	1	ID=GMOD_00000503-RA:cds;Parent=GMOD_00000503-RA;
agouti_scaf_138	maker	CDS	237667	237836	.	+	1	ID=GMOD_00000503-RA:cds;Parent=GMOD_00000503-RA;
agouti_scaf_138	maker	CDS	239917	240158	.	+	2	ID=GMOD_00000503-RA:cds;Parent=GMOD_00000503-RA;
agouti_scaf_138	maker	three_prime_UTR	240159	240664	.	+	.	ID=GMOD_00000503-RA:three_prime_utr;Parent=GMOD_00000503-RA;
agouti_scaf_138	maker	three_prime_UTR	241223	241375	.	+	.	ID=GMOD_00000503-RA:three_prime_utr;Parent=GMOD_00000503-RA;
agouti_scaf_138	maker	gene	189190	209417	.	+	.	ID=GMOD_00000502;Name=GMOD_00000502;Alias=maker-agouti_scaf_138-snap-gene-1.3;Dbxref=InterPro:IPR000276,Pfam:PF00001;Ontology_term=GO:0004930,GO:0007186,GO:0016021;Note=Similar to cckar: Cholecystokinin receptor (Xenopus laevis OX%3D8355);
agouti_scaf_138	maker	mRNA	189190	209417	.	+	.	ID=GMOD_00000502-RA;Parent=GMOD_00000502;Name=GMOD_00000502-RA;Alias=maker-agouti_scaf_138-snap-gene-1.3-mRNA-1;Dbxref=InterPro:IPR000276,Pfam:PF00001;Ontology_term=GO:0004930,GO:0007186,GO:0016021;_AED=0.18;_QI=0|0.72|0.75|0.83|0.81|0.91|12|238|593;_eAED=0.18;Note=Similar to cckar: Cholecystokinin receptor (Xenopus laevis OX%3D8355);
agouti_scaf_138	maker	exon	189190	189240	.	+	.	ID=GMOD_00000502-RA:exon:164;Parent=GMOD_00000502-RA;
agouti_scaf_138	maker	exon	189640	189860	.	+	.	ID=GMOD_00000502-RA:exon:165;Parent=GMOD_00000502-RA;
agouti_scaf_138	maker	exon	190940	191201	.	+	.	ID=GMOD_00000502-RA:exon:166;Parent=GMOD_00000502-RA;
agouti_scaf_138	maker	exon	192039	192153	.	+	.	ID=GMOD_00000502-RA:exon:167;Parent=GMOD_00000502-RA;
agouti_scaf_138	maker	exon	194813	195013	.	+	.	ID=GMOD_00000502-RA:exon:168;Parent=GMOD_00000502-RA;
agouti_scaf_138	maker	exon	196190	196372	.	+	.	ID=GMOD_00000502-RA:exon:169;Parent=GMOD_00000502-RA;
agouti_scaf_138	maker	exon	197815	197924	.	+	.	ID=GMOD_00000502-RA:exon:170;Parent=GMOD_00000502-RA;
agouti_scaf_138	maker	exon	199902	200030	.	+	.	ID=GMOD_00000502-RA:exon:171;Parent=GMOD_00000502-RA;
agouti_scaf_138	maker	exon	200474	200545	.	+	.	ID=GMOD_00000502-RA:exon:172;Parent=GMOD_00000502-RA;
agouti_scaf_138	maker	exon	201923	202095	.	+	.	ID=GMOD_00000502-RA:exon:173;Parent=GMOD_00000502-RA;
agouti_scaf_138	maker	exon	203863	203979	.	+	.	ID=GMOD_00000502-RA:exon:174;Parent=GMOD_00000502-RA;
agouti_scaf_138	maker	exon	209032	209417	.	+	.	ID=GMOD_00000502-RA:exon:175;Parent=GMOD_00000502-RA;
agouti_scaf_138	maker	CDS	189190	189240	.	+	0	ID=GMOD_00000502-RA:cds;Parent=GMOD_00000502-RA;
agouti_scaf_138	maker	CDS	189640	189860	.	+	0	ID=GMOD_00000502-RA:cds;Parent=GMOD_00000502-RA;
agouti_scaf_138	maker	CDS	190940	191201	.	+	1	ID=GMOD_00000502-RA:cds;Parent=GMOD_00000502-RA;
agouti_scaf_138	maker	CDS	192039	192153	.	+	0	ID=GMOD_00000502-RA:cds;Parent=GMOD_00000502-RA;
agouti_scaf_138	maker	CDS	194813	195013	.	+	2	ID=GMOD_00000502-RA:cds;Parent=GMOD_00000502-RA;
agouti_scaf_138	maker	CDS	196190	196372	.	+	2	ID=GMOD_00000502-RA:cds;Parent=GMOD_00000502-RA;
agouti_scaf_138	maker	CDS	197815	197924	.	+	2	ID=GMOD_00000502-RA:cds;Parent=GMOD_00000502-RA;
agouti_scaf_138	maker	CDS	199902	200030	.	+	0	ID=GMOD_00000502-RA:cds;Parent=GMOD_00000502-RA;
agouti_scaf_138	maker	CDS	200474	200545	.	+	0	ID=GMOD_00000502-RA:cds;Parent=GMOD_00000502-RA;
agouti_scaf_138	maker	CDS	201923	202095	.	+	0	ID=GMOD_00000502-RA:cds;Parent=GMOD_00000502-RA;
agouti_scaf_138	maker	CDS	203863	203979	.	+	1	ID=GMOD_00000502-RA:cds;Parent=GMOD_00000502-RA;
agouti_scaf_138	maker	CDS	209032	209179	.	+	1	ID=GMOD_00000502-RA:cds;Parent=GMOD_00000502-RA;
agouti_scaf_138	maker	three_prime_UTR	209180	209417	.	+	.	ID=GMOD_00000502-RA:three_prime_utr;Parent=GMOD_00000502-RA;
agouti_scaf_138	maker	gene	98449	120007	.	+	.	ID=GMOD_00000499;Name=GMOD_00000499;Alias=maker-agouti_scaf_138-augustus-gene-1.30;Dbxref=InterPro:IPR000418,InterPro:IPR003118,Pfam:PF00178,Pfam:PF02198;Ontology_term=GO:0003700,GO:0005634,GO:0006355,GO:0043565;Note=Similar to Ets98B: DNA-binding protein D-ETS-4 (Drosophila melanogaster OX%3D7227);
agouti_scaf_138	maker	mRNA	98449	120007	.	+	.	ID=GMOD_00000499-RA;Parent=GMOD_00000499;Name=GMOD_00000499-RA;Alias=maker-agouti_scaf_138-augustus-gene-1.30-mRNA-1;Dbxref=InterPro:IPR000418,InterPro:IPR003118,Pfam:PF00178,Pfam:PF02198;Ontology_term=GO:0003700,GO:0005634,GO:0006355,GO:0043565;_AED=0.24;_QI=246|1|1|1|0.8|0.83|6|994|480;_eAED=0.24;Note=Similar to Ets98B: DNA-binding protein D-ETS-4 (Drosophila melanogaster OX%3D7227);
agouti_scaf_138	maker	exon	98449	98715	.	+	.	ID=GMOD_00000499-RA:exon:176;Parent=GMOD_00000499-RA;
agouti_scaf_138	maker	exon	103802	104579	.	+	.	ID=GMOD_00000499-RA:exon:177;Parent=GMOD_00000499-RA;
agouti_scaf_138	maker	exon	105255	105409	.	+	.	ID=GMOD_00000499-RA:exon:178;Parent=GMOD_00000499-RA;
agouti_scaf_138	maker	exon	110154	110298	.	+	.	ID=GMOD_00000499-RA:exon:179;Parent=GMOD_00000499-RA;
agouti_scaf_138	maker	exon	114453	114605	.	+	.	ID=GMOD_00000499-RA:exon:180;Parent=GMOD_00000499-RA;
agouti_scaf_138	maker	exon	118823	120007	.	+	.	ID=GMOD_00000499-RA:exon:181;Parent=GMOD_00000499-RA;
agouti_scaf_138	maker	five_prime_UTR	98449	98694	.	+	.	ID=GMOD_00000499-RA:five_prime_utr;Parent=GMOD_00000499-RA;
agouti_scaf_138	maker	CDS	98695	98715	.	+	0	ID=GMOD_00000499-RA:cds;Parent=GMOD_00000499-RA;
agouti_scaf_138	maker	CDS	103802	104579	.	+	0	ID=GMOD_00000499-RA:cds;Parent=GMOD_00000499-RA;
agouti_scaf_138	maker	CDS	105255	105409	.	+	2	ID=GMOD_00000499-RA:cds;Parent=GMOD_00000499-RA;
agouti_scaf_138	maker	CDS	110154	110298	.	+	0	ID=GMOD_00000499-RA:cds;Parent=GMOD_00000499-RA;
agouti_scaf_138	maker	CDS	114453	114605	.	+	2	ID=GMOD_00000499-RA:cds;Parent=GMOD_00000499-RA;
agouti_scaf_138	maker	CDS	118823	119013	.	+	2	ID=GMOD_00000499-RA:cds;Parent=GMOD_00000499-RA;
agouti_scaf_138	maker	three_prime_UTR	119014	120007	.	+	.	ID=GMOD_00000499-RA:three_prime_utr;Parent=GMOD_00000499-RA;
scf7180000032510	maker	gene	1893	2976	.	-	.	ID=GMOD_00010029;Name=GMOD_00010029;Alias=augustus_masked-scf7180000032510-processed-gene-0.3;Note=Protein of unknown function;
scf7180000032510	maker	mRNA	1893	2976	.	-	.	ID=GMOD_00010029-RA;Parent=GMOD_00010029;Name=GMOD_00010029-RA;Alias=augustus_masked-scf7180000032510-processed-gene-0.3-mRNA-1;_AED=0.30;_QI=201|0.5|0.66|0.66|0.5|0.33|3|0|91;_eAED=0.30;Note=Protein of unknown function;
scf7180000032510	maker	exon	1893	2115	.	-	.	ID=GMOD_00010029-RA:exon:156;Parent=GMOD_00010029-RA;
scf7180000032510	maker	exon	2690	2820	.	-	.	ID=GMOD_00010029-RA:exon:155;Parent=GMOD_00010029-RA;
scf7180000032510	maker	exon	2854	2976	.	-	.	ID=GMOD_00010029-RA:exon:154;Parent=GMOD_00010029-RA;
scf7180000032510	maker	five_prime_UTR	2854	2976	.	-	.	ID=GMOD_00010029-RA:five_prime_utr;Parent=GMOD_00010029-RA;
scf7180000032510	maker	five_prime_UTR	2743	2820	.	-	.	ID=GMOD_00010029-RA:five_prime_utr;Parent=GMOD_00010029-RA;
scf7180000032510	maker	CDS	2690	2742	.	-	0	ID=GMOD_00010029-RA:cds;Parent=GMOD_00010029-RA;
scf7180000032510	maker	CDS	1893	2115	.	-	1	ID=GMOD_00010029-RA:cds;Parent=GMOD_00010029-RA;
scf7180000032052	maker	gene	1129	7225	.	+	.	ID=GMOD_00006658;Name=GMOD_00006658;Alias=maker-scf7180000032052-snap-gene-0.4;Note=Protein of unknown function;
scf7180000032052	maker	mRNA	1129	7225	.	+	.	ID=GMOD_00006658-RA;Parent=GMOD_00006658;Name=GMOD_00006658-RA;Alias=maker-scf7180000032052-snap-gene-0.4-mRNA-1;_AED=0.01;_QI=19|0.8|0.66|0.83|1|1|6|720|351;_eAED=0.01;Note=Protein of unknown function;
scf7180000032052	maker	exon	1129	1138	.	+	.	ID=GMOD_00006658-RA:exon:0;Parent=GMOD_00006658-RA;
scf7180000032052	maker	exon	3595	3660	.	+	.	ID=GMOD_00006658-RA:exon:1;Parent=GMOD_00006658-RA;
scf7180000032052	maker	exon	3932	4191	.	+	.	ID=GMOD_00006658-RA:exon:2;Parent=GMOD_00006658-RA;
scf7180000032052	maker	exon	5034	5300	.	+	.	ID=GMOD_00006658-RA:exon:3;Parent=GMOD_00006658-RA;
scf7180000032052	maker	exon	5597	5849	.	+	.	ID=GMOD_00006658-RA:exon:4;Parent=GMOD_00006658-RA;
scf7180000032052	maker	exon	6287	7225	.	+	.	ID=GMOD_00006658-RA:exon:5;Parent=GMOD_00006658-RA;
scf7180000032052	maker	five_prime_UTR	1129	1138	.	+	.	ID=GMOD_00006658-RA:five_prime_utr;Parent=GMOD_00006658-RA;
scf7180000032052	maker	five_prime_UTR	3595	3603	.	+	.	ID=GMOD_00006658-RA:five_prime_utr;Parent=GMOD_00006658-RA;
scf7180000032052	maker	CDS	3604	3660	.	+	0	ID=GMOD_00006658-RA:cds;Parent=GMOD_00006658-RA;
scf7180000032052	maker	CDS	3932	4191	.	+	0	ID=GMOD_00006658-RA:cds;Parent=GMOD_00006658-RA;
scf7180000032052	maker	CDS	5034	5300	.	+	1	ID=GMOD_00006658-RA:cds;Parent=GMOD_00006658-RA;
scf7180000032052	maker	CDS	5597	5849	.	+	1	ID=GMOD_00006658-RA:cds;Parent=GMOD_00006658-RA;
scf7180000032052	maker	CDS	6287	6505	.	+	0	ID=GMOD_00006658-RA:cds;Parent=GMOD_00006658-RA;
scf7180000032052	maker	three_prime_UTR	6506	7225	.	+	.	ID=GMOD_00006658-RA:three_prime_utr;Parent=GMOD_00006658-RA;
scf7180000032052	maker	gene	30683	34237	.	+	.	ID=GMOD_00006660;Name=GMOD_00006660;Alias=maker-scf7180000032052-augustus-gene-0.12;Dbxref=InterPro:IPR010562,Pfam:PF06585;Note=Similar to to: Protein takeout (Drosophila melanogaster OX%3D7227);
scf7180000032052	maker	mRNA	30683	34237	.	+	.	ID=GMOD_00006660-RA;Parent=GMOD_00006660;Name=GMOD_00006660-RA;Alias=maker-scf7180000032052-augustus-gene-0.12-mRNA-1;Dbxref=InterPro:IPR010562,Pfam:PF06585;_AED=0.73;_QI=0|0.4|0.33|0.5|0.6|0.66|6|0|261;_eAED=0.73;Note=Similar to to: Protein takeout (Drosophila melanogaster OX%3D7227);
scf7180000032052	maker	exon	30683	30788	.	+	.	ID=GMOD_00006660-RA:exon:6;Parent=GMOD_00006660-RA;
scf7180000032052	maker	exon	31659	31751	.	+	.	ID=GMOD_00006660-RA:exon:7;Parent=GMOD_00006660-RA;
scf7180000032052	maker	exon	32833	32980	.	+	.	ID=GMOD_00006660-RA:exon:8;Parent=GMOD_00006660-RA;
scf7180000032052	maker	exon	33276	33409	.	+	.	ID=GMOD_00006660-RA:exon:9;Parent=GMOD_00006660-RA;
scf7180000032052	maker	exon	33609	33774	.	+	.	ID=GMOD_00006660-RA:exon:10;Parent=GMOD_00006660-RA;
scf7180000032052	maker	exon	34099	34237	.	+	.	ID=GMOD_00006660-RA:exon:11;Parent=GMOD_00006660-RA;
scf7180000032052	maker	CDS	30683	30788	.	+	0	ID=GMOD_00006660-RA:cds;Parent=GMOD_00006660-RA;
scf7180000032052	maker	CDS	31659	31751	.	+	2	ID=GMOD_00006660-RA:cds;Parent=GMOD_00006660-RA;
scf7180000032052	maker	CDS	32833	32980	.	+	2	ID=GMOD_00006660-RA:cds;Parent=GMOD_00006660-RA;
scf7180000032052	maker	CDS	33276	33409	.	+	1	ID=GMOD_00006660-RA:cds;Parent=GMOD_00006660-RA;
scf7180000032052	maker	CDS	33609	33774	.	+	2	ID=GMOD_00006660-RA:cds;Parent=GMOD_00006660-RA;
scf7180000032052	maker	CDS	34099	34237	.	+	1	ID=GMOD_00006660-RA:cds;Parent=GMOD_00006660-RA;
scf7180000032052	maker	gene	10005	22553	.	-	.	ID=GMOD_00006659;Name=GMOD_00006659;Alias=maker-scf7180000032052-snap-gene-0.6;Note=Protein of unknown function;
scf7180000032052	maker	mRNA	10005	22553	.	-	.	ID=GMOD_00006659-RA;Parent=GMOD_00006659;Name=GMOD_00006659-RA;Alias=maker-scf7180000032052-snap-gene-0.6-mRNA-1;_AED=0.00;_QI=107|1|1|1|0.5|0.66|3|716|205;_eAED=0.00;Note=Protein of unknown function;
scf7180000032052	maker	exon	10005	11138	.	-	.	ID=GMOD_00006659-RA:exon:14;Parent=GMOD_00006659-RA;
scf7180000032052	maker	exon	12581	12747	.	-	.	ID=GMOD_00006659-RA:exon:13;Parent=GMOD_00006659-RA;
scf7180000032052	maker	exon	22414	22553	.	-	.	ID=GMOD_00006659-RA:exon:12;Parent=GMOD_00006659-RA;
scf7180000032052	maker	five_prime_UTR	22447	22553	.	-	.	ID=GMOD_00006659-RA:five_prime_utr;Parent=GMOD_00006659-RA;
scf7180000032052	maker	CDS	22414	22446	.	-	0	ID=GMOD_00006659-RA:cds;Parent=GMOD_00006659-RA;
scf7180000032052	maker	CDS	12581	12747	.	-	0	ID=GMOD_00006659-RA:cds;Parent=GMOD_00006659-RA;
scf7180000032052	maker	CDS	10721	11138	.	-	1	ID=GMOD_00006659-RA:cds;Parent=GMOD_00006659-RA;
scf7180000032052	maker	three_prime_UTR	10005	10720	.	-	.	ID=GMOD_00006659-RA:three_prime_utr;Parent=GMOD_00006659-RA;
scf7180000028431	maker	gene	48481	57604	.	+	.	ID=GMOD_00003587;Name=GMOD_00003587;Alias=maker-scf7180000028431-augustus-gene-0.29;Dbxref=InterPro:IPR011502,Pfam:PF07575;Note=Similar to nup85: Nuclear pore complex protein Nup85 (Danio rerio OX%3D7955);
scf7180000028431	maker	mRNA	48481	57604	.	+	.	ID=GMOD_00003587-RA;Parent=GMOD_00003587;Name=GMOD_00003587-RA;Alias=maker-scf7180000028431-augustus-gene-0.29-mRNA-1;Dbxref=InterPro:IPR011502,Pfam:PF07575;_AED=0.14;_QI=149|1|1|1|0.88|0.8|10|1810|659;_eAED=0.14;Note=Similar to nup85: Nuclear pore complex protein Nup85 (Danio rerio OX%3D7955);
scf7180000028431	maker	exon	48481	48704	.	+	.	ID=GMOD_00003587-RA:exon:28;Parent=GMOD_00003587-RA;
scf7180000028431	maker	exon	48775	49467	.	+	.	ID=GMOD_00003587-RA:exon:29;Parent=GMOD_00003587-RA;
scf7180000028431	maker	exon	50992	51114	.	+	.	ID=GMOD_00003587-RA:exon:30;Parent=GMOD_00003587-RA;
scf7180000028431	maker	exon	51459	51674	.	+	.	ID=GMOD_00003587-RA:exon:31;Parent=GMOD_00003587-RA;
scf7180000028431	maker	exon	51996	52105	.	+	.	ID=GMOD_00003587-RA:exon:32;Parent=GMOD_00003587-RA;
scf7180000028431	maker	exon	52508	52725	.	+	.	ID=GMOD_00003587-RA:exon:33;Parent=GMOD_00003587-RA;
scf7180000028431	maker	exon	54583	54801	.	+	.	ID=GMOD_00003587-RA:exon:34;Parent=GMOD_00003587-RA;
scf7180000028431	maker	exon	55369	55468	.	+	.	ID=GMOD_00003587-RA:exon:35;Parent=GMOD_00003587-RA;
scf7180000028431	maker	exon	55549	57251	.	+	.	ID=GMOD_00003587-RA:exon:36;Parent=GMOD_00003587-RA;
scf7180000028431	maker	exon	57272	57604	.	+	.	ID=GMOD_00003587-RA:exon:37;Parent=GMOD_00003587-RA;
scf7180000028431	maker	five_prime_UTR	48481	48629	.	+	.	ID=GMOD_00003587-RA:five_prime_utr;Parent=GMOD_00003587-RA;
scf7180000028431	maker	CDS	48630	48704	.	+	0	ID=GMOD_00003587-RA:cds;Parent=GMOD_00003587-RA;
scf7180000028431	maker	CDS	48775	49467	.	+	0	ID=GMOD_00003587-RA:cds;Parent=GMOD_00003587-RA;
scf7180000028431	maker	CDS	50992	51114	.	+	0	ID=GMOD_00003587-RA:cds;Parent=GMOD_00003587-RA;
scf7180000028431	maker	CDS	51459	51674	.	+	0	ID=GMOD_00003587-RA:cds;Parent=GMOD_00003587-RA;
scf7180000028431	maker	CDS	51996	52105	.	+	0	ID=GMOD_00003587-RA:cds;Parent=GMOD_00003587-RA;
scf7180000028431	maker	CDS	52508	52725	.	+	1	ID=GMOD_00003587-RA:cds;Parent=GMOD_00003587-RA;
scf7180000028431	maker	CDS	54583	54801	.	+	2	ID=GMOD_00003587-RA:cds;Parent=GMOD_00003587-RA;
scf7180000028431	maker	CDS	55369	55468	.	+	2	ID=GMOD_00003587-RA:cds;Parent=GMOD_00003587-RA;
scf7180000028431	maker	CDS	55549	55774	.	+	1	ID=GMOD_00003587-RA:cds;Parent=GMOD_00003587-RA;
scf7180000028431	maker	three_prime_UTR	55775	57251	.	+	.	ID=GMOD_00003587-RA:three_prime_utr;Parent=GMOD_00003587-RA;
scf7180000028431	maker	three_prime_UTR	57272	57604	.	+	.	ID=GMOD_00003587-RA:three_prime_utr;Parent=GMOD_00003587-RA;
scf7180000028431	maker	gene	2311	19734	.	+	.	ID=GMOD_00003585;Name=GMOD_00003585;Alias=augustus_masked-scf7180000028431-processed-gene-0.18;Dbxref=InterPro:IPR022768,Pfam:PF06268;Ontology_term=GO:0030674,GO:0051015;Note=Similar to sn: Protein singed (Drosophila melanogaster OX%3D7227);
scf7180000028431	maker	mRNA	2311	19734	.	+	.	ID=GMOD_00003585-RA;Parent=GMOD_00003585;Name=GMOD_00003585-RA;Alias=augustus_masked-scf7180000028431-processed-gene-0.18-mRNA-1;Dbxref=InterPro:IPR022768,Pfam:PF06268;Ontology_term=GO:0030674,GO:0051015;_AED=0.31;_QI=0|0.66|0.7|0.9|1|1|10|1878|493;_eAED=0.33;Note=Similar to sn: Protein singed (Drosophila melanogaster OX%3D7227);
scf7180000028431	maker	exon	2311	2359	.	+	.	ID=GMOD_00003585-RA:exon:38;Parent=GMOD_00003585-RA;
scf7180000028431	maker	exon	2468	2576	.	+	.	ID=GMOD_00003585-RA:exon:39;Parent=GMOD_00003585-RA;
scf7180000028431	maker	exon	7585	7732	.	+	.	ID=GMOD_00003585-RA:exon:40;Parent=GMOD_00003585-RA;
scf7180000028431	maker	exon	8826	9011	.	+	.	ID=GMOD_00003585-RA:exon:41;Parent=GMOD_00003585-RA;
scf7180000028431	maker	exon	11358	11586	.	+	.	ID=GMOD_00003585-RA:exon:42;Parent=GMOD_00003585-RA;
scf7180000028431	maker	exon	13860	13953	.	+	.	ID=GMOD_00003585-RA:exon:43;Parent=GMOD_00003585-RA;
scf7180000028431	maker	exon	16019	16189	.	+	.	ID=GMOD_00003585-RA:exon:44;Parent=GMOD_00003585-RA;
scf7180000028431	maker	exon	16937	17098	.	+	.	ID=GMOD_00003585-RA:exon:45;Parent=GMOD_00003585-RA;
scf7180000028431	maker	exon	17399	17526	.	+	.	ID=GMOD_00003585-RA:exon:46;Parent=GMOD_00003585-RA;
scf7180000028431	maker	exon	17651	19734	.	+	.	ID=GMOD_00003585-RA:exon:47;Parent=GMOD_00003585-RA;
scf7180000028431	maker	CDS	2311	2359	.	+	0	ID=GMOD_00003585-RA:cds;Parent=GMOD_00003585-RA;
scf7180000028431	maker	CDS	2468	2576	.	+	2	ID=GMOD_00003585-RA:cds;Parent=GMOD_00003585-RA;
scf7180000028431	maker	CDS	7585	7732	.	+	1	ID=GMOD_00003585-RA:cds;Parent=GMOD_00003585-RA;
scf7180000028431	maker	CDS	8826	9011	.	+	0	ID=GMOD_00003585-RA:cds;Parent=GMOD_00003585-RA;
scf7180000028431	maker	CDS	11358	11586	.	+	0	ID=GMOD_00003585-RA:cds;Parent=GMOD_00003585-RA;
scf7180000028431	maker	CDS	13860	13953	.	+	2	ID=GMOD_00003585-RA:cds;Parent=GMOD_00003585-RA;
scf7180000028431	maker	CDS	16019	16189	.	+	1	ID=GMOD_00003585-RA:cds;Parent=GMOD_00003585-RA;
scf7180000028431	maker	CDS	16937	17098	.	+	1	ID=GMOD_00003585-RA:cds;Parent=GMOD_00003585-RA;
scf7180000028431	maker	CDS	17399	17526	.	+	1	ID=GMOD_00003585-RA:cds;Parent=GMOD_00003585-RA;
scf7180000028431	maker	CDS	17651	17856	.	+	2	ID=GMOD_00003585-RA:cds;Parent=GMOD_00003585-RA;
scf7180000028431	maker	three_prime_UTR	17857	19734	.	+	.	ID=GMOD_00003585-RA:three_prime_utr;Parent=GMOD_00003585-RA;
scf7180000028431	maker	gene	21375	45485	.	-	.	ID=GMOD_00003586;Name=GMOD_00003586;Alias=snap_masked-scf7180000028431-processed-gene-0.13;Dbxref=InterPro:IPR013809,Pfam:PF01417;Note=Similar to Epn2: Epsin-2 (Rattus norvegicus OX%3D10116);
scf7180000028431	maker	mRNA	21375	45485	.	-	.	ID=GMOD_00003586-RA;Parent=GMOD_00003586;Name=GMOD_00003586-RA;Alias=snap_masked-scf7180000028431-processed-gene-0.13-mRNA-1;Dbxref=InterPro:IPR013809,Pfam:PF01417;_AED=0.27;_QI=0|0.57|0.6|0.66|0.92|0.86|15|2091|562;_eAED=0.27;Note=Similar to Epn2: Epsin-2 (Rattus norvegicus OX%3D10116);
scf7180000028431	maker	exon	21375	23450	.	-	.	ID=GMOD_00003586-RA:exon:62;Parent=GMOD_00003586-RA;
scf7180000028431	maker	exon	23544	23840	.	-	.	ID=GMOD_00003586-RA:exon:61;Parent=GMOD_00003586-RA;
scf7180000028431	maker	exon	24220	24404	.	-	.	ID=GMOD_00003586-RA:exon:60;Parent=GMOD_00003586-RA;
scf7180000028431	maker	exon	24616	24736	.	-	.	ID=GMOD_00003586-RA:exon:59;Parent=GMOD_00003586-RA;
scf7180000028431	maker	exon	25260	25376	.	-	.	ID=GMOD_00003586-RA:exon:58;Parent=GMOD_00003586-RA;
scf7180000028431	maker	exon	25828	25906	.	-	.	ID=GMOD_00003586-RA:exon:57;Parent=GMOD_00003586-RA;
scf7180000028431	maker	exon	26171	26388	.	-	.	ID=GMOD_00003586-RA:exon:56;Parent=GMOD_00003586-RA;
scf7180000028431	maker	exon	26712	26884	.	-	.	ID=GMOD_00003586-RA:exon:55;Parent=GMOD_00003586-RA;
scf7180000028431	maker	exon	27767	27893	.	-	.	ID=GMOD_00003586-RA:exon:54;Parent=GMOD_00003586-RA;
scf7180000028431	maker	exon	29080	29244	.	-	.	ID=GMOD_00003586-RA:exon:53;Parent=GMOD_00003586-RA;
scf7180000028431	maker	exon	29784	29873	.	-	.	ID=GMOD_00003586-RA:exon:52;Parent=GMOD_00003586-RA;
scf7180000028431	maker	exon	37648	37686	.	-	.	ID=GMOD_00003586-RA:exon:51;Parent=GMOD_00003586-RA;
scf7180000028431	maker	exon	45015	45041	.	-	.	ID=GMOD_00003586-RA:exon:50;Parent=GMOD_00003586-RA;
scf7180000028431	maker	exon	45409	45464	.	-	.	ID=GMOD_00003586-RA:exon:49;Parent=GMOD_00003586-RA;
scf7180000028431	maker	exon	45476	45485	.	-	.	ID=GMOD_00003586-RA:exon:48;Parent=GMOD_00003586-RA;
scf7180000028431	maker	CDS	45476	45485	.	-	0	ID=GMOD_00003586-RA:cds;Parent=GMOD_00003586-RA;
scf7180000028431	maker	CDS	45409	45464	.	-	2	ID=GMOD_00003586-RA:cds;Parent=GMOD_00003586-RA;
scf7180000028431	maker	CDS	45015	45041	.	-	0	ID=GMOD_00003586-RA:cds;Parent=GMOD_00003586-RA;
scf7180000028431	maker	CDS	37648	37686	.	-	0	ID=GMOD_00003586-RA:cds;Parent=GMOD_00003586-RA;
scf7180000028431	maker	CDS	29784	29873	.	-	0	ID=GMOD_00003586-RA:cds;Parent=GMOD_00003586-RA;
scf7180000028431	maker	CDS	29080	29244	.	-	0	ID=GMOD_00003586-RA:cds;Parent=GMOD_00003586-RA;
scf7180000028431	maker	CDS	27767	27893	.	-	0	ID=GMOD_00003586-RA:cds;Parent=GMOD_00003586-RA;
scf7180000028431	maker	CDS	26712	26884	.	-	2	ID=GMOD_00003586-RA:cds;Parent=GMOD_00003586-RA;
scf7180000028431	maker	CDS	26171	26388	.	-	0	ID=GMOD_00003586-RA:cds;Parent=GMOD_00003586-RA;
scf7180000028431	maker	CDS	25828	25906	.	-	1	ID=GMOD_00003586-RA:cds;Parent=GMOD_00003586-RA;
scf7180000028431	maker	CDS	25260	25376	.	-	0	ID=GMOD_00003586-RA:cds;Parent=GMOD_00003586-RA;
scf7180000028431	maker	CDS	24616	24736	.	-	0	ID=GMOD_00003586-RA:cds;Parent=GMOD_00003586-RA;
scf7180000028431	maker	CDS	24220	24404	.	-	2	ID=GMOD_00003586-RA:cds;Parent=GMOD_00003586-RA;
scf7180000028431	maker	CDS	23559	23840	.	-	0	ID=GMOD_00003586-RA:cds;Parent=GMOD_00003586-RA;
scf7180000028431	maker	three_prime_UTR	23544	23558	.	-	.	ID=GMOD_00003586-RA:three_prime_utr;Parent=GMOD_00003586-RA;
scf7180000028431	maker	three_prime_UTR	21375	23450	.	-	.	ID=GMOD_00003586-RA:three_prime_utr;Parent=GMOD_00003586-RA;
scf7180000028431	maker	gene	56589	57083	.	-	.	ID=GMOD_00003588;Name=GMOD_00003588;Alias=augustus_masked-scf7180000028431-processed-gene-0.23;Dbxref=InterPro:IPR000086,Pfam:PF00293;Ontology_term=GO:0016787;Note=Similar to Nudt1: 7%2C8-dihydro-8-oxoguanine triphosphatase (Rattus norvegicus OX%3D10116);
scf7180000028431	maker	mRNA	56589	57083	.	-	.	ID=GMOD_00003588-RA;Parent=GMOD_00003588;Name=GMOD_00003588-RA;Alias=augustus_masked-scf7180000028431-processed-gene-0.23-mRNA-1;Dbxref=InterPro:IPR000086,Pfam:PF00293;Ontology_term=GO:0016787;_AED=0.49;_QI=0|-1|0|1|-1|1|1|0|164;_eAED=0.49;Note=Similar to Nudt1: 7%2C8-dihydro-8-oxoguanine triphosphatase (Rattus norvegicus OX%3D10116);
scf7180000028431	maker	exon	56589	57083	.	-	.	ID=GMOD_00003588-RA:exon:63;Parent=GMOD_00003588-RA;
scf7180000028431	maker	CDS	56589	57083	.	-	0	ID=GMOD_00003588-RA:cds;Parent=GMOD_00003588-RA;
scf7180000028431	maker	gene	57844	65003	.	-	.	ID=GMOD_00003589;Name=GMOD_00003589;Alias=snap_masked-scf7180000028431-processed-gene-0.15;Dbxref=InterPro:IPR001304,Pfam:PF00059;Note=Similar to Hemolymph lipopolysaccharide-binding protein (Periplaneta americana OX%3D6978);
scf7180000028431	maker	mRNA	57844	65003	.	-	.	ID=GMOD_00003589-RA;Parent=GMOD_00003589;Name=GMOD_00003589-RA;Alias=snap_masked-scf7180000028431-processed-gene-0.15-mRNA-1;Dbxref=InterPro:IPR001304,Pfam:PF00059;_AED=0.52;_QI=0|0.8|0.66|1|1|1|6|0|298;_eAED=0.53;Note=Similar to Hemolymph lipopolysaccharide-binding protein (Periplaneta americana OX%3D6978);
scf7180000028431	maker	exon	64988	65003	.	-	.	ID=GMOD_00003589-RA:exon:69;Parent=GMOD_00003589-RA;
scf7180000028431	maker	exon	61882	61995	.	-	.	ID=GMOD_00003589-RA:exon:68;Parent=GMOD_00003589-RA;
scf7180000028431	maker	exon	61562	61702	.	-	.	ID=GMOD_00003589-RA:exon:67;Parent=GMOD_00003589-RA;
scf7180000028431	maker	exon	59009	59200	.	-	.	ID=GMOD_00003589-RA:exon:66;Parent=GMOD_00003589-RA;
scf7180000028431	maker	exon	58402	58653	.	-	.	ID=GMOD_00003589-RA:exon:65;Parent=GMOD_00003589-RA;
scf7180000028431	maker	exon	57844	58025	.	-	.	ID=GMOD_00003589-RA:exon:64;Parent=GMOD_00003589-RA;
scf7180000028431	maker	CDS	64988	65003	.	-	0	ID=GMOD_00003589-RA:cds;Parent=GMOD_00003589-RA;
scf7180000028431	maker	CDS	61882	61995	.	-	2	ID=GMOD_00003589-RA:cds;Parent=GMOD_00003589-RA;
scf7180000028431	maker	CDS	61562	61702	.	-	2	ID=GMOD_00003589-RA:cds;Parent=GMOD_00003589-RA;
scf7180000028431	maker	CDS	59009	59200	.	-	2	ID=GMOD_00003589-RA:cds;Parent=GMOD_00003589-RA;
scf7180000028431	maker	CDS	58402	58653	.	-	2	ID=GMOD_00003589-RA:cds;Parent=GMOD_00003589-RA;
scf7180000028431	maker	CDS	57844	58025	.	-	2	ID=GMOD_00003589-RA:cds;Parent=GMOD_00003589-RA;
scf7180000028431	maker	gene	67712	74303	.	-	.	ID=GMOD_00003590;Name=GMOD_00003590;Alias=maker-scf7180000028431-augustus-gene-0.32;Dbxref=InterPro:IPR001304,Pfam:PF00059;Note=Similar to Hemolymph lipopolysaccharide-binding protein (Periplaneta americana OX%3D6978);
scf7180000028431	maker	mRNA	67712	74303	.	-	.	ID=GMOD_00003590-RA;Parent=GMOD_00003590;Name=GMOD_00003590-RA;Alias=maker-scf7180000028431-augustus-gene-0.32-mRNA-1;Dbxref=InterPro:IPR001304,Pfam:PF00059;_AED=0.54;_QI=0|0.8|0.66|0.83|1|1|6|0|309;_eAED=0.54;Note=Similar to Hemolymph lipopolysaccharide-binding protein (Periplaneta americana OX%3D6978);
scf7180000028431	maker	exon	74264	74303	.	-	.	ID=GMOD_00003590-RA:exon:75;Parent=GMOD_00003590-RA;
scf7180000028431	maker	exon	70800	70913	.	-	.	ID=GMOD_00003590-RA:exon:74;Parent=GMOD_00003590-RA;
scf7180000028431	maker	exon	70479	70619	.	-	.	ID=GMOD_00003590-RA:exon:73;Parent=GMOD_00003590-RA;
scf7180000028431	maker	exon	69558	69749	.	-	.	ID=GMOD_00003590-RA:exon:72;Parent=GMOD_00003590-RA;
scf7180000028431	maker	exon	68447	68698	.	-	.	ID=GMOD_00003590-RA:exon:71;Parent=GMOD_00003590-RA;
scf7180000028431	maker	exon	67712	67902	.	-	.	ID=GMOD_00003590-RA:exon:70;Parent=GMOD_00003590-RA;
scf7180000028431	maker	CDS	74264	74303	.	-	0	ID=GMOD_00003590-RA:cds;Parent=GMOD_00003590-RA;
scf7180000028431	maker	CDS	70800	70913	.	-	2	ID=GMOD_00003590-RA:cds;Parent=GMOD_00003590-RA;
scf7180000028431	maker	CDS	70479	70619	.	-	2	ID=GMOD_00003590-RA:cds;Parent=GMOD_00003590-RA;
scf7180000028431	maker	CDS	69558	69749	.	-	2	ID=GMOD_00003590-RA:cds;Parent=GMOD_00003590-RA;
scf7180000028431	maker	CDS	68447	68698	.	-	2	ID=GMOD_00003590-RA:cds;Parent=GMOD_00003590-RA;
scf7180000028431	maker	CDS	67712	67902	.	-	2	ID=GMOD_00003590-RA:cds;Parent=GMOD_00003590-RA;
scf7180000029744	maker	gene	17705	21553	.	+	.	ID=GMOD_00006501;Name=GMOD_00006501;Alias=augustus_masked-scf7180000029744-processed-gene-0.5;Dbxref=InterPro:IPR000157,InterPro:IPR001611,InterPro:IPR026906,Pfam:PF01582,Pfam:PF13306,Pfam:PF13855;Ontology_term=GO:0005515,GO:0007165;Note=Similar to Toll-7: Toll-like receptor 7 (Drosophila melanogaster OX%3D7227);
scf7180000029744	maker	mRNA	17705	21553	.	+	.	ID=GMOD_00006501-RA;Parent=GMOD_00006501;Name=GMOD_00006501-RA;Alias=augustus_masked-scf7180000029744-processed-gene-0.5-mRNA-1;Dbxref=InterPro:IPR000157,InterPro:IPR001611,InterPro:IPR026906,Pfam:PF01582,Pfam:PF13306,Pfam:PF13855;Ontology_term=GO:0005515,GO:0007165;_AED=0.26;_QI=0|0|0|1|1|1|4|0|742;_eAED=0.26;Note=Similar to Toll-7: Toll-like receptor 7 (Drosophila melanogaster OX%3D7227);
scf7180000029744	maker	exon	17705	18335	.	+	.	ID=GMOD_00006501-RA:exon:123;Parent=GMOD_00006501-RA;
scf7180000029744	maker	exon	18891	19118	.	+	.	ID=GMOD_00006501-RA:exon:124;Parent=GMOD_00006501-RA;
scf7180000029744	maker	exon	20082	20337	.	+	.	ID=GMOD_00006501-RA:exon:125;Parent=GMOD_00006501-RA;
scf7180000029744	maker	exon	20440	21553	.	+	.	ID=GMOD_00006501-RA:exon:126;Parent=GMOD_00006501-RA;
scf7180000029744	maker	CDS	17705	18335	.	+	0	ID=GMOD_00006501-RA:cds;Parent=GMOD_00006501-RA;
scf7180000029744	maker	CDS	18891	19118	.	+	2	ID=GMOD_00006501-RA:cds;Parent=GMOD_00006501-RA;
scf7180000029744	maker	CDS	20082	20337	.	+	2	ID=GMOD_00006501-RA:cds;Parent=GMOD_00006501-RA;
scf7180000029744	maker	CDS	20440	21553	.	+	1	ID=GMOD_00006501-RA:cds;Parent=GMOD_00006501-RA;
scf7180000029706	maker	gene	7218	13998	.	+	.	ID=GMOD_00006104;Name=GMOD_00006104;Alias=maker-scf7180000029706-snap-gene-0.1;Dbxref=Pfam:PF14938;Note=Similar to NAPG: Gamma-soluble NSF attachment protein (Bos taurus OX%3D9913);
scf7180000029706	maker	mRNA	7218	13998	.	+	.	ID=GMOD_00006104-RA;Parent=GMOD_00006104;Name=GMOD_00006104-RA;Alias=maker-scf7180000029706-snap-gene-0.1-mRNA-1;Dbxref=Pfam:PF14938;_AED=0.27;_QI=172|1|1|1|0.85|0.87|8|1273|320;_eAED=0.27;Note=Similar to NAPG: Gamma-soluble NSF attachment protein (Bos taurus OX%3D9913);
scf7180000029706	maker	exon	7218	7442	.	+	.	ID=GMOD_00006104-RA:exon:46;Parent=GMOD_00006104-RA;
scf7180000029706	maker	exon	9173	9240	.	+	.	ID=GMOD_00006104-RA:exon:47;Parent=GMOD_00006104-RA;
scf7180000029706	maker	exon	9779	9933	.	+	.	ID=GMOD_00006104-RA:exon:48;Parent=GMOD_00006104-RA;
scf7180000029706	maker	exon	10397	10552	.	+	.	ID=GMOD_00006104-RA:exon:49;Parent=GMOD_00006104-RA;
scf7180000029706	maker	exon	10976	11046	.	+	.	ID=GMOD_00006104-RA:exon:50;Parent=GMOD_00006104-RA;
scf7180000029706	maker	exon	11247	11394	.	+	.	ID=GMOD_00006104-RA:exon:51;Parent=GMOD_00006104-RA;
scf7180000029706	maker	exon	11929	12165	.	+	.	ID=GMOD_00006104-RA:exon:52;Parent=GMOD_00006104-RA;
scf7180000029706	maker	exon	12651	13998	.	+	.	ID=GMOD_00006104-RA:exon:53;Parent=GMOD_00006104-RA;
scf7180000029706	maker	five_prime_UTR	7218	7389	.	+	.	ID=GMOD_00006104-RA:five_prime_utr;Parent=GMOD_00006104-RA;
scf7180000029706	maker	CDS	7390	7442	.	+	0	ID=GMOD_00006104-RA:cds;Parent=GMOD_00006104-RA;
scf7180000029706	maker	CDS	9173	9240	.	+	1	ID=GMOD_00006104-RA:cds;Parent=GMOD_00006104-RA;
scf7180000029706	maker	CDS	9779	9933	.	+	2	ID=GMOD_00006104-RA:cds;Parent=GMOD_00006104-RA;
scf7180000029706	maker	CDS	10397	10552	.	+	0	ID=GMOD_00006104-RA:cds;Parent=GMOD_00006104-RA;
scf7180000029706	maker	CDS	10976	11046	.	+	0	ID=GMOD_00006104-RA:cds;Parent=GMOD_00006104-RA;
scf7180000029706	maker	CDS	11247	11394	.	+	1	ID=GMOD_00006104-RA:cds;Parent=GMOD_00006104-RA;
scf7180000029706	maker	CDS	11929	12165	.	+	0	ID=GMOD_00006104-RA:cds;Parent=GMOD_00006104-RA;
scf7180000029706	maker	CDS	12651	12725	.	+	0	ID=GMOD_00006104-RA:cds;Parent=GMOD_00006104-RA;
scf7180000029706	maker	three_prime_UTR	12726	13998	.	+	.	ID=GMOD_00006104-RA:three_prime_utr;Parent=GMOD_00006104-RA;
scf7180000029706	maker	gene	21857	25961	.	+	.	ID=GMOD_00006105;Name=GMOD_00006105;Alias=augustus_masked-scf7180000029706-processed-gene-0.5;Note=Similar to HCN1: Potassium/sodium hyperpolarization-activated cyclic nucleotide-gated channel 1 (Homo sapiens OX%3D9606);
scf7180000029706	maker	mRNA	21857	25961	.	+	.	ID=GMOD_00006105-RA;Parent=GMOD_00006105;Name=GMOD_00006105-RA;Alias=augustus_masked-scf7180000029706-processed-gene-0.5-mRNA-1;_AED=0.27;_QI=47|0.66|0.75|1|0.66|0.75|4|674|554;_eAED=0.27;Note=Similar to HCN1: Potassium/sodium hyperpolarization-activated cyclic nucleotide-gated channel 1 (Homo sapiens OX%3D9606);
scf7180000029706	maker	exon	21857	22163	.	+	.	ID=GMOD_00006105-RA:exon:54;Parent=GMOD_00006105-RA;
scf7180000029706	maker	exon	22234	23335	.	+	.	ID=GMOD_00006105-RA:exon:55;Parent=GMOD_00006105-RA;
scf7180000029706	maker	exon	23894	24013	.	+	.	ID=GMOD_00006105-RA:exon:56;Parent=GMOD_00006105-RA;
scf7180000029706	maker	exon	25105	25961	.	+	.	ID=GMOD_00006105-RA:exon:57;Parent=GMOD_00006105-RA;
scf7180000029706	maker	five_prime_UTR	21857	21903	.	+	.	ID=GMOD_00006105-RA:five_prime_utr;Parent=GMOD_00006105-RA;
scf7180000029706	maker	CDS	21904	22163	.	+	0	ID=GMOD_00006105-RA:cds;Parent=GMOD_00006105-RA;
scf7180000029706	maker	CDS	22234	23335	.	+	1	ID=GMOD_00006105-RA:cds;Parent=GMOD_00006105-RA;
scf7180000029706	maker	CDS	23894	24013	.	+	0	ID=GMOD_00006105-RA:cds;Parent=GMOD_00006105-RA;
scf7180000029706	maker	CDS	25105	25287	.	+	0	ID=GMOD_00006105-RA:cds;Parent=GMOD_00006105-RA;
scf7180000029706	maker	three_prime_UTR	25288	25961	.	+	.	ID=GMOD_00006105-RA:three_prime_utr;Parent=GMOD_00006105-RA;
scf7180000032808	maker	gene	99	2020	.	+	.	ID=GMOD_00009942;Name=GMOD_00009942;Alias=maker-scf7180000032808-augustus-gene-0.6;Dbxref=InterPro:IPR000391,InterPro:IPR015879,InterPro:IPR017941,Pfam:PF00355,Pfam:PF00848,Pfam:PF00866;Ontology_term=GO:0005506,GO:0006725,GO:0016491,GO:0044237,GO:0051537,GO:0055114;Note=Similar to antA: Anthranilate 1%2C2-dioxygenase large subunit (Acinetobacter baylyi (strain ATCC 33305 / BD413 / ADP1) OX%3D6297…
scf7180000032808	maker	mRNA	99	2020	.	+	.	ID=GMOD_00009942-RA;Parent=GMOD_00009942;Name=GMOD_00009942-RA;Alias=maker-scf7180000032808-augustus-gene-0.6-mRNA-1;Dbxref=InterPro:IPR000391,InterPro:IPR015879,InterPro:IPR017941,Pfam:PF00355,Pfam:PF00848,Pfam:PF00866;Ontology_term=GO:0005506,GO:0006725,GO:0016491,GO:0044237,GO:0051537,GO:0055114;_AED=0.28;_QI=0|0|0|1|1|1|2|0|614;_eAED=0.28;Note=Similar to antA: Anthranilate 1%2C2-dioxygenase l…
scf7180000032808	maker	exon	99	1520	.	+	.	ID=GMOD_00009942-RA:exon:81;Parent=GMOD_00009942-RA;
scf7180000032808	maker	exon	1598	2020	.	+	.	ID=GMOD_00009942-RA:exon:82;Parent=GMOD_00009942-RA;
scf7180000032808	maker	CDS	99	1520	.	+	0	ID=GMOD_00009942-RA:cds;Parent=GMOD_00009942-RA;
scf7180000032808	maker	CDS	1598	2020	.	+	0	ID=GMOD_00009942-RA:cds;Parent=GMOD_00009942-RA;
scf7180000032808	maker	gene	3321	4379	.	+	.	ID=GMOD_00009944;Name=GMOD_00009944;Alias=augustus_masked-scf7180000032808-processed-gene-0.2;Dbxref=InterPro:IPR004841,Pfam:PF00324;Ontology_term=GO:0016020,GO:0055085;Note=Similar to aroP: Aromatic amino acid transport protein AroP (Escherichia coli O6:H1 (strain CFT073 / ATCC 700928 / UPEC) OX%3D199310);
scf7180000032808	maker	mRNA	3321	4379	.	+	.	ID=GMOD_00009944-RA;Parent=GMOD_00009944;Name=GMOD_00009944-RA;Alias=augustus_masked-scf7180000032808-processed-gene-0.2-mRNA-1;Dbxref=InterPro:IPR004841,Pfam:PF00324;Ontology_term=GO:0016020,GO:0055085;_AED=0.37;_QI=0|-1|0|1|-1|1|1|0|353;_eAED=0.37;Note=Similar to aroP: Aromatic amino acid transport protein AroP (Escherichia coli O6:H1 (strain CFT073 / ATCC 700928 / UPEC) OX%3D199310);
scf7180000032808	maker	exon	3321	4379	.	+	.	ID=GMOD_00009944-RA:exon:83;Parent=GMOD_00009944-RA;
scf7180000032808	maker	CDS	3321	4379	.	+	0	ID=GMOD_00009944-RA:cds;Parent=GMOD_00009944-RA;
scf7180000032808	maker	gene	2251	3255	.	+	.	ID=GMOD_00009943;Name=GMOD_00009943;Alias=augustus_masked-scf7180000032808-processed-gene-0.1;Dbxref=InterPro:IPR001041,InterPro:IPR001433,InterPro:IPR008333,Pfam:PF00111,Pfam:PF00175,Pfam:PF00970;Ontology_term=GO:0009055,GO:0016491,GO:0051536,GO:0055114;Note=Similar to antC: Anthranilate 1%2C2-dioxygenase electron transfer component (Acinetobacter baylyi (strain ATCC 33305 / BD413 / ADP1) OX%3D6…
scf7180000032808	maker	mRNA	2251	3255	.	+	.	ID=GMOD_00009943-RA;Parent=GMOD_00009943;Name=GMOD_00009943-RA;Alias=augustus_masked-scf7180000032808-processed-gene-0.1-mRNA-1;Dbxref=InterPro:IPR001041,InterPro:IPR001433,InterPro:IPR008333,Pfam:PF00111,Pfam:PF00175,Pfam:PF00970;Ontology_term=GO:0009055,GO:0016491,GO:0051536,GO:0055114;_AED=0.38;_QI=0|-1|0|1|-1|1|1|0|334;_eAED=0.39;Note=Similar to antC: Anthranilate 1%2C2-dioxygenase electron t…
scf7180000032808	maker	exon	2251	3255	.	+	.	ID=GMOD_00009943-RA:exon:84;Parent=GMOD_00009943-RA;
scf7180000032808	maker	CDS	2251	3255	.	+	0	ID=GMOD_00009943-RA:cds;Parent=GMOD_00009943-RA;
scf7180000027363	maker	gene	61580	62995	.	+	.	ID=GMOD_00004353;Name=GMOD_00004353;Alias=maker-scf7180000027363-snap-gene-0.21;Note=Similar to BAP18: Chromatin complexes subunit BAP18 (Homo sapiens OX%3D9606);
scf7180000027363	maker	mRNA	61580	62995	.	+	.	ID=GMOD_00004353-RA;Parent=GMOD_00004353;Name=GMOD_00004353-RA;Alias=maker-scf7180000027363-snap-gene-0.21-mRNA-1;_AED=0.28;_QI=366|0.5|0.33|0.66|1|1|3|0|72;_eAED=0.28;Note=Similar to BAP18: Chromatin complexes subunit BAP18 (Homo sapiens OX%3D9606);
scf7180000027363	maker	exon	61580	61966	.	+	.	ID=GMOD_00004353-RA:exon:11;Parent=GMOD_00004353-RA;
scf7180000027363	maker	exon	62038	62129	.	+	.	ID=GMOD_00004353-RA:exon:12;Parent=GMOD_00004353-RA;
scf7180000027363	maker	exon	62890	62995	.	+	.	ID=GMOD_00004353-RA:exon:13;Parent=GMOD_00004353-RA;
scf7180000027363	maker	five_prime_UTR	61580	61945	.	+	.	ID=GMOD_00004353-RA:five_prime_utr;Parent=GMOD_00004353-RA;
scf7180000027363	maker	CDS	61946	61966	.	+	0	ID=GMOD_00004353-RA:cds;Parent=GMOD_00004353-RA;
scf7180000027363	maker	CDS	62038	62129	.	+	0	ID=GMOD_00004353-RA:cds;Parent=GMOD_00004353-RA;
scf7180000027363	maker	CDS	62890	62995	.	+	1	ID=GMOD_00004353-RA:cds;Parent=GMOD_00004353-RA;
scf7180000027363	maker	gene	32330	40165	.	+	.	ID=GMOD_00004351;Name=GMOD_00004351;Alias=maker-scf7180000027363-augustus-gene-0.15;Dbxref=InterPro:IPR001251,Pfam:PF00650;Note=Similar to TTPAL: Alpha-tocopherol transfer protein-like (Homo sapiens OX%3D9606);
scf7180000027363	maker	mRNA	32330	40165	.	+	.	ID=GMOD_00004351-RA;Parent=GMOD_00004351;Name=GMOD_00004351-RA;Alias=maker-scf7180000027363-augustus-gene-0.15-mRNA-1;Dbxref=InterPro:IPR001251,Pfam:PF00650;_AED=0.34;_QI=165|0.71|0.75|1|0.71|0.62|8|236|346;_eAED=0.34;Note=Similar to TTPAL: Alpha-tocopherol transfer protein-like (Homo sapiens OX%3D9606);
scf7180000027363	maker	exon	32330	32484	.	+	.	ID=GMOD_00004351-RA:exon:14;Parent=GMOD_00004351-RA;
scf7180000027363	maker	exon	36840	37033	.	+	.	ID=GMOD_00004351-RA:exon:15;Parent=GMOD_00004351-RA;
scf7180000027363	maker	exon	37378	37541	.	+	.	ID=GMOD_00004351-RA:exon:16;Parent=GMOD_00004351-RA;
scf7180000027363	maker	exon	37926	37948	.	+	.	ID=GMOD_00004351-RA:exon:17;Parent=GMOD_00004351-RA;
scf7180000027363	maker	exon	38028	38089	.	+	.	ID=GMOD_00004351-RA:exon:18;Parent=GMOD_00004351-RA;
scf7180000027363	maker	exon	38612	38805	.	+	.	ID=GMOD_00004351-RA:exon:19;Parent=GMOD_00004351-RA;
scf7180000027363	maker	exon	39386	39590	.	+	.	ID=GMOD_00004351-RA:exon:20;Parent=GMOD_00004351-RA;
scf7180000027363	maker	exon	39721	40165	.	+	.	ID=GMOD_00004351-RA:exon:21;Parent=GMOD_00004351-RA;
scf7180000027363	maker	five_prime_UTR	32330	32484	.	+	.	ID=GMOD_00004351-RA:five_prime_utr;Parent=GMOD_00004351-RA;
scf7180000027363	maker	five_prime_UTR	36840	36849	.	+	.	ID=GMOD_00004351-RA:five_prime_utr;Parent=GMOD_00004351-RA;
scf7180000027363	maker	CDS	36850	37033	.	+	0	ID=GMOD_00004351-RA:cds;Parent=GMOD_00004351-RA;
scf7180000027363	maker	CDS	37378	37541	.	+	2	ID=GMOD_00004351-RA:cds;Parent=GMOD_00004351-RA;
scf7180000027363	maker	CDS	37926	37948	.	+	0	ID=GMOD_00004351-RA:cds;Parent=GMOD_00004351-RA;
scf7180000027363	maker	CDS	38028	38089	.	+	1	ID=GMOD_00004351-RA:cds;Parent=GMOD_00004351-RA;
scf7180000027363	maker	CDS	38612	38805	.	+	2	ID=GMOD_00004351-RA:cds;Parent=GMOD_00004351-RA;
scf7180000027363	maker	CDS	39386	39590	.	+	0	ID=GMOD_00004351-RA:cds;Parent=GMOD_00004351-RA;
scf7180000027363	maker	CDS	39721	39929	.	+	2	ID=GMOD_00004351-RA:cds;Parent=GMOD_00004351-RA;
scf7180000027363	maker	three_prime_UTR	39930	40165	.	+	.	ID=GMOD_00004351-RA:three_prime_utr;Parent=GMOD_00004351-RA;
scf7180000027363	maker	gene	20514	27869	.	+	.	ID=GMOD_00004350;Name=GMOD_00004350;Alias=maker-scf7180000027363-snap-gene-0.18;Note=Protein of unknown function;
scf7180000027363	maker	mRNA	20514	27869	.	+	.	ID=GMOD_00004350-RA;Parent=GMOD_00004350;Name=GMOD_00004350-RA;Alias=maker-scf7180000027363-snap-gene-0.18-mRNA-1;_AED=0.39;_QI=523|0.75|1|1|0.25|0.2|5|287|63;_eAED=0.39;Note=Protein of unknown function;
scf7180000027363	maker	exon	20514	20629	.	+	.	ID=GMOD_00004350-RA:exon:22;Parent=GMOD_00004350-RA;
scf7180000027363	maker	exon	21415	21497	.	+	.	ID=GMOD_00004350-RA:exon:23;Parent=GMOD_00004350-RA;
scf7180000027363	maker	exon	21879	22073	.	+	.	ID=GMOD_00004350-RA:exon:24;Parent=GMOD_00004350-RA;
scf7180000027363	maker	exon	24315	24496	.	+	.	ID=GMOD_00004350-RA:exon:25;Parent=GMOD_00004350-RA;
scf7180000027363	maker	exon	27444	27869	.	+	.	ID=GMOD_00004350-RA:exon:26;Parent=GMOD_00004350-RA;
scf7180000027363	maker	five_prime_UTR	20514	20629	.	+	.	ID=GMOD_00004350-RA:five_prime_utr;Parent=GMOD_00004350-RA;
scf7180000027363	maker	five_prime_UTR	21415	21497	.	+	.	ID=GMOD_00004350-RA:five_prime_utr;Parent=GMOD_00004350-RA;
scf7180000027363	maker	five_prime_UTR	21879	22073	.	+	.	ID=GMOD_00004350-RA:five_prime_utr;Parent=GMOD_00004350-RA;
scf7180000027363	maker	five_prime_UTR	24315	24443	.	+	.	ID=GMOD_00004350-RA:five_prime_utr;Parent=GMOD_00004350-RA;
scf7180000027363	maker	CDS	24444	24496	.	+	0	ID=GMOD_00004350-RA:cds;Parent=GMOD_00004350-RA;
scf7180000027363	maker	CDS	27444	27582	.	+	1	ID=GMOD_00004350-RA:cds;Parent=GMOD_00004350-RA;
scf7180000027363	maker	three_prime_UTR	27583	27869	.	+	.	ID=GMOD_00004350-RA:three_prime_utr;Parent=GMOD_00004350-RA;
scf7180000027363	maker	gene	40181	61186	.	-	.	ID=GMOD_00004352;Name=GMOD_00004352;Alias=snap_masked-scf7180000027363-processed-gene-0.9;Dbxref=InterPro:IPR001791,Pfam:PF00054,Pfam:PF02210,Pfam:PF16184;Note=Similar to CSPG4: Chondroitin sulfate proteoglycan 4 (Homo sapiens OX%3D9606);
scf7180000027363	maker	mRNA	40181	61186	.	-	.	ID=GMOD_00004352-RA;Parent=GMOD_00004352;Name=GMOD_00004352-RA;Alias=snap_masked-scf7180000027363-processed-gene-0.9-mRNA-1;Dbxref=InterPro:IPR001791,Pfam:PF00054,Pfam:PF02210,Pfam:PF16184;_AED=0.07;_QI=355|0.88|0.88|0.96|0.92|0.88|27|3380|2366;_eAED=0.07;Note=Similar to CSPG4: Chondroitin sulfate proteoglycan 4 (Homo sapiens OX%3D9606);
scf7180000027363	maker	exon	40181	41078	.	-	.	ID=GMOD_00004352-RA:exon:53;Parent=GMOD_00004352-RA;
scf7180000027363	maker	exon	41099	43540	.	-	.	ID=GMOD_00004352-RA:exon:52;Parent=GMOD_00004352-RA;
scf7180000027363	maker	exon	43827	43974	.	-	.	ID=GMOD_00004352-RA:exon:51;Parent=GMOD_00004352-RA;
scf7180000027363	maker	exon	44151	44301	.	-	.	ID=GMOD_00004352-RA:exon:50;Parent=GMOD_00004352-RA;
scf7180000027363	maker	exon	44752	44984	.	-	.	ID=GMOD_00004352-RA:exon:49;Parent=GMOD_00004352-RA;
scf7180000027363	maker	exon	45595	47465	.	-	.	ID=GMOD_00004352-RA:exon:48;Parent=GMOD_00004352-RA;
scf7180000027363	maker	exon	47624	47779	.	-	.	ID=GMOD_00004352-RA:exon:47;Parent=GMOD_00004352-RA;
scf7180000027363	maker	exon	48202	48397	.	-	.	ID=GMOD_00004352-RA:exon:46;Parent=GMOD_00004352-RA;
scf7180000027363	maker	exon	48691	49185	.	-	.	ID=GMOD_00004352-RA:exon:45;Parent=GMOD_00004352-RA;
scf7180000027363	maker	exon	49435	49588	.	-	.	ID=GMOD_00004352-RA:exon:44;Parent=GMOD_00004352-RA;
scf7180000027363	maker	exon	50063	50238	.	-	.	ID=GMOD_00004352-RA:exon:43;Parent=GMOD_00004352-RA;
scf7180000027363	maker	exon	50640	51845	.	-	.	ID=GMOD_00004352-RA:exon:42;Parent=GMOD_00004352-RA;
scf7180000027363	maker	exon	51927	52086	.	-	.	ID=GMOD_00004352-RA:exon:41;Parent=GMOD_00004352-RA;
scf7180000027363	maker	exon	52349	52524	.	-	.	ID=GMOD_00004352-RA:exon:40;Parent=GMOD_00004352-RA;
scf7180000027363	maker	exon	53009	53161	.	-	.	ID=GMOD_00004352-RA:exon:39;Parent=GMOD_00004352-RA;
scf7180000027363	maker	exon	53488	53503	.	-	.	ID=GMOD_00004352-RA:exon:38;Parent=GMOD_00004352-RA;
scf7180000027363	maker	exon	53852	53958	.	-	.	ID=GMOD_00004352-RA:exon:37;Parent=GMOD_00004352-RA;
scf7180000027363	maker	exon	56181	56378	.	-	.	ID=GMOD_00004352-RA:exon:36;Parent=GMOD_00004352-RA;
scf7180000027363	maker	exon	56522	56809	.	-	.	ID=GMOD_00004352-RA:exon:35;Parent=GMOD_00004352-RA;
scf7180000027363	maker	exon	56933	57160	.	-	.	ID=GMOD_00004352-RA:exon:34;Parent=GMOD_00004352-RA;
scf7180000027363	maker	exon	57512	57667	.	-	.	ID=GMOD_00004352-RA:exon:33;Parent=GMOD_00004352-RA;
scf7180000027363	maker	exon	58488	58695	.	-	.	ID=GMOD_00004352-RA:exon:32;Parent=GMOD_00004352-RA;
scf7180000027363	maker	exon	58825	59006	.	-	.	ID=GMOD_00004352-RA:exon:31;Parent=GMOD_00004352-RA;
scf7180000027363	maker	exon	59084	59227	.	-	.	ID=GMOD_00004352-RA:exon:30;Parent=GMOD_00004352-RA;
scf7180000027363	maker	exon	59463	59609	.	-	.	ID=GMOD_00004352-RA:exon:29;Parent=GMOD_00004352-RA;
scf7180000027363	maker	exon	59986	60122	.	-	.	ID=GMOD_00004352-RA:exon:28;Parent=GMOD_00004352-RA;
scf7180000027363	maker	exon	60777	61186	.	-	.	ID=GMOD_00004352-RA:exon:27;Parent=GMOD_00004352-RA;
scf7180000027363	maker	five_prime_UTR	60832	61186	.	-	.	ID=GMOD_00004352-RA:five_prime_utr;Parent=GMOD_00004352-RA;
scf7180000027363	maker	CDS	60777	60831	.	-	0	ID=GMOD_00004352-RA:cds;Parent=GMOD_00004352-RA;
scf7180000027363	maker	CDS	59986	60122	.	-	2	ID=GMOD_00004352-RA:cds;Parent=GMOD_00004352-RA;
scf7180000027363	maker	CDS	59463	59609	.	-	0	ID=GMOD_00004352-RA:cds;Parent=GMOD_00004352-RA;
scf7180000027363	maker	CDS	59084	59227	.	-	0	ID=GMOD_00004352-RA:cds;Parent=GMOD_00004352-RA;
scf7180000027363	maker	CDS	58825	59006	.	-	0	ID=GMOD_00004352-RA:cds;Parent=GMOD_00004352-RA;
scf7180000027363	maker	CDS	58488	58695	.	-	1	ID=GMOD_00004352-RA:cds;Parent=GMOD_00004352-RA;
scf7180000027363	maker	CDS	57512	57667	.	-	0	ID=GMOD_00004352-RA:cds;Parent=GMOD_00004352-RA;
scf7180000027363	maker	CDS	56933	57160	.	-	0	ID=GMOD_00004352-RA:cds;Parent=GMOD_00004352-RA;
scf7180000027363	maker	CDS	56522	56809	.	-	0	ID=GMOD_00004352-RA:cds;Parent=GMOD_00004352-RA;
scf7180000027363	maker	CDS	56181	56378	.	-	0	ID=GMOD_00004352-RA:cds;Parent=GMOD_00004352-RA;
scf7180000027363	maker	CDS	53852	53958	.	-	0	ID=GMOD_00004352-RA:cds;Parent=GMOD_00004352-RA;
scf7180000027363	maker	CDS	53488	53503	.	-	1	ID=GMOD_00004352-RA:cds;Parent=GMOD_00004352-RA;
scf7180000027363	maker	CDS	53009	53161	.	-	0	ID=GMOD_00004352-RA:cds;Parent=GMOD_00004352-RA;
scf7180000027363	maker	CDS	52349	52524	.	-	0	ID=GMOD_00004352-RA:cds;Parent=GMOD_00004352-RA;
scf7180000027363	maker	CDS	51927	52086	.	-	1	ID=GMOD_00004352-RA:cds;Parent=GMOD_00004352-RA;
scf7180000027363	maker	CDS	50640	51845	.	-	0	ID=GMOD_00004352-RA:cds;Parent=GMOD_00004352-RA;
scf7180000027363	maker	CDS	50063	50238	.	-	0	ID=GMOD_00004352-RA:cds;Parent=GMOD_00004352-RA;
scf7180000027363	maker	CDS	49435	49588	.	-	1	ID=GMOD_00004352-RA:cds;Parent=GMOD_00004352-RA;
scf7180000027363	maker	CDS	48691	49185	.	-	0	ID=GMOD_00004352-RA:cds;Parent=GMOD_00004352-RA;
scf7180000027363	maker	CDS	48202	48397	.	-	0	ID=GMOD_00004352-RA:cds;Parent=GMOD_00004352-RA;
scf7180000027363	maker	CDS	47624	47779	.	-	2	ID=GMOD_00004352-RA:cds;Parent=GMOD_00004352-RA;
scf7180000027363	maker	CDS	45595	47465	.	-	2	ID=GMOD_00004352-RA:cds;Parent=GMOD_00004352-RA;
scf7180000027363	maker	CDS	44752	44984	.	-	0	ID=GMOD_00004352-RA:cds;Parent=GMOD_00004352-RA;
scf7180000027363	maker	CDS	44151	44301	.	-	1	ID=GMOD_00004352-RA:cds;Parent=GMOD_00004352-RA;
scf7180000027363	maker	CDS	43867	43974	.	-	0	ID=GMOD_00004352-RA:cds;Parent=GMOD_00004352-RA;
scf7180000027363	maker	three_prime_UTR	43827	43866	.	-	.	ID=GMOD_00004352-RA:three_prime_utr;Parent=GMOD_00004352-RA;
scf7180000027363	maker	three_prime_UTR	41099	43540	.	-	.	ID=GMOD_00004352-RA:three_prime_utr;Parent=GMOD_00004352-RA;
scf7180000027363	maker	three_prime_UTR	40181	41078	.	-	.	ID=GMOD_00004352-RA:three_prime_utr;Parent=GMOD_00004352-RA;
agouti_scaf_17	maker	gene	7936	25412	.	-	.	ID=GMOD_00007212;Name=GMOD_00007212;Alias=maker-agouti_scaf_17-augustus-gene-0.11;Dbxref=InterPro:IPR012934,Pfam:PF00096,Pfam:PF07776,Pfam:PF13912;Ontology_term=GO:0005634,GO:0008270;Note=Similar to ZNF782: Zinc finger protein 782 (Homo sapiens OX%3D9606);
agouti_scaf_17	maker	mRNA	7936	25412	.	-	.	ID=GMOD_00007212-RA;Parent=GMOD_00007212;Name=GMOD_00007212-RA;Alias=maker-agouti_scaf_17-augustus-gene-0.11-mRNA-1;Dbxref=InterPro:IPR012934,Pfam:PF00096,Pfam:PF07776,Pfam:PF13912;Ontology_term=GO:0005634,GO:0008270;_AED=0.17;_QI=170|0.68|0.70|0.82|0.93|0.94|17|0|669;_eAED=0.17;Note=Similar to ZNF782: Zinc finger protein 782 (Homo sapiens OX%3D9606);
agouti_scaf_17	maker	exon	7936	7992	.	-	.	ID=GMOD_00007212-RA:exon:153;Parent=GMOD_00007212-RA;
agouti_scaf_17	maker	exon	8844	8990	.	-	.	ID=GMOD_00007212-RA:exon:152;Parent=GMOD_00007212-RA;
agouti_scaf_17	maker	exon	9450	9666	.	-	.	ID=GMOD_00007212-RA:exon:151;Parent=GMOD_00007212-RA;
agouti_scaf_17	maker	exon	10126	10197	.	-	.	ID=GMOD_00007212-RA:exon:150;Parent=GMOD_00007212-RA;
agouti_scaf_17	maker	exon	10664	10810	.	-	.	ID=GMOD_00007212-RA:exon:149;Parent=GMOD_00007212-RA;
agouti_scaf_17	maker	exon	13150	13263	.	-	.	ID=GMOD_00007212-RA:exon:148;Parent=GMOD_00007212-RA;
agouti_scaf_17	maker	exon	13583	13636	.	-	.	ID=GMOD_00007212-RA:exon:147;Parent=GMOD_00007212-RA;
agouti_scaf_17	maker	exon	14647	14798	.	-	.	ID=GMOD_00007212-RA:exon:146;Parent=GMOD_00007212-RA;
agouti_scaf_17	maker	exon	16759	16816	.	-	.	ID=GMOD_00007212-RA:exon:145;Parent=GMOD_00007212-RA;
agouti_scaf_17	maker	exon	16939	17078	.	-	.	ID=GMOD_00007212-RA:exon:144;Parent=GMOD_00007212-RA;
agouti_scaf_17	maker	exon	18077	18181	.	-	.	ID=GMOD_00007212-RA:exon:143;Parent=GMOD_00007212-RA;
agouti_scaf_17	maker	exon	19027	19153	.	-	.	ID=GMOD_00007212-RA:exon:142;Parent=GMOD_00007212-RA;
agouti_scaf_17	maker	exon	20255	20368	.	-	.	ID=GMOD_00007212-RA:exon:141;Parent=GMOD_00007212-RA;
agouti_scaf_17	maker	exon	20689	20816	.	-	.	ID=GMOD_00007212-RA:exon:140;Parent=GMOD_00007212-RA;
agouti_scaf_17	maker	exon	23061	23153	.	-	.	ID=GMOD_00007212-RA:exon:139;Parent=GMOD_00007212-RA;
agouti_scaf_17	maker	exon	24508	24642	.	-	.	ID=GMOD_00007212-RA:exon:138;Parent=GMOD_00007212-RA;
agouti_scaf_17	maker	exon	25093	25412	.	-	.	ID=GMOD_00007212-RA:exon:137;Parent=GMOD_00007212-RA;
agouti_scaf_17	maker	five_prime_UTR	25243	25412	.	-	.	ID=GMOD_00007212-RA:five_prime_utr;Parent=GMOD_00007212-RA;
agouti_scaf_17	maker	CDS	25093	25242	.	-	0	ID=GMOD_00007212-RA:cds;Parent=GMOD_00007212-RA;
agouti_scaf_17	maker	CDS	24508	24642	.	-	0	ID=GMOD_00007212-RA:cds;Parent=GMOD_00007212-RA;
agouti_scaf_17	maker	CDS	23061	23153	.	-	0	ID=GMOD_00007212-RA:cds;Parent=GMOD_00007212-RA;
agouti_scaf_17	maker	CDS	20689	20816	.	-	0	ID=GMOD_00007212-RA:cds;Parent=GMOD_00007212-RA;
agouti_scaf_17	maker	CDS	20255	20368	.	-	1	ID=GMOD_00007212-RA:cds;Parent=GMOD_00007212-RA;
agouti_scaf_17	maker	CDS	19027	19153	.	-	1	ID=GMOD_00007212-RA:cds;Parent=GMOD_00007212-RA;
agouti_scaf_17	maker	CDS	18077	18181	.	-	0	ID=GMOD_00007212-RA:cds;Parent=GMOD_00007212-RA;
agouti_scaf_17	maker	CDS	16939	17078	.	-	0	ID=GMOD_00007212-RA:cds;Parent=GMOD_00007212-RA;
agouti_scaf_17	maker	CDS	16759	16816	.	-	1	ID=GMOD_00007212-RA:cds;Parent=GMOD_00007212-RA;
agouti_scaf_17	maker	CDS	14647	14798	.	-	0	ID=GMOD_00007212-RA:cds;Parent=GMOD_00007212-RA;
agouti_scaf_17	maker	CDS	13583	13636	.	-	1	ID=GMOD_00007212-RA:cds;Parent=GMOD_00007212-RA;
agouti_scaf_17	maker	CDS	13150	13263	.	-	1	ID=GMOD_00007212-RA:cds;Parent=GMOD_00007212-RA;
agouti_scaf_17	maker	CDS	10664	10810	.	-	1	ID=GMOD_00007212-RA:cds;Parent=GMOD_00007212-RA;
agouti_scaf_17	maker	CDS	10126	10197	.	-	1	ID=GMOD_00007212-RA:cds;Parent=GMOD_00007212-RA;
agouti_scaf_17	maker	CDS	9450	9666	.	-	1	ID=GMOD_00007212-RA:cds;Parent=GMOD_00007212-RA;
agouti_scaf_17	maker	CDS	8844	8990	.	-	0	ID=GMOD_00007212-RA:cds;Parent=GMOD_00007212-RA;
agouti_scaf_17	maker	CDS	7936	7992	.	-	0	ID=GMOD_00007212-RA:cds;Parent=GMOD_00007212-RA;
scf7180000032556	maker	gene	286	1926	.	-	.	ID=GMOD_00009723;Name=GMOD_00009723;Alias=snap_masked-scf7180000032556-processed-gene-0.2;Note=Similar to chn: Protein charlatan (Drosophila melanogaster OX%3D7227);
scf7180000032556	maker	mRNA	286	1926	.	-	.	ID=GMOD_00009723-RA;Parent=GMOD_00009723;Name=GMOD_00009723-RA;Alias=snap_masked-scf7180000032556-processed-gene-0.2-mRNA-1;_AED=0.11;_QI=0|0.5|0.33|1|1|1|3|693|280;_eAED=0.12;Note=Similar to chn: Protein charlatan (Drosophila melanogaster OX%3D7227);
scf7180000032556	maker	exon	286	1138	.	-	.	ID=GMOD_00009723-RA:exon:32;Parent=GMOD_00009723-RA;
scf7180000032556	maker	exon	1211	1749	.	-	.	ID=GMOD_00009723-RA:exon:31;Parent=GMOD_00009723-RA;
scf7180000032556	maker	exon	1783	1926	.	-	.	ID=GMOD_00009723-RA:exon:30;Parent=GMOD_00009723-RA;
scf7180000032556	maker	CDS	1783	1926	.	-	0	ID=GMOD_00009723-RA:cds;Parent=GMOD_00009723-RA;
scf7180000032556	maker	CDS	1211	1749	.	-	0	ID=GMOD_00009723-RA:cds;Parent=GMOD_00009723-RA;
scf7180000032556	maker	CDS	979	1138	.	-	1	ID=GMOD_00009723-RA:cds;Parent=GMOD_00009723-RA;
scf7180000032556	maker	three_prime_UTR	286	978	.	-	.	ID=GMOD_00009723-RA:three_prime_utr;Parent=GMOD_00009723-RA;
scf7180000028027	maker	gene	20201	26849	.	+	.	ID=GMOD_00005907;Name=GMOD_00005907;Alias=maker-scf7180000028027-snap-gene-0.21;Dbxref=InterPro:IPR013979,Pfam:PF08662;Note=Similar to Eif2a: Eukaryotic translation initiation factor 2A (Mus musculus OX%3D10090);
scf7180000028027	maker	mRNA	20201	26849	.	+	.	ID=GMOD_00005907-RA;Parent=GMOD_00005907;Name=GMOD_00005907-RA;Alias=maker-scf7180000028027-snap-gene-0.21-mRNA-1;Dbxref=InterPro:IPR013979,Pfam:PF08662;_AED=0.15;_QI=1472|0.9|0.90|1|1|0.90|11|944|265;_eAED=0.15;Note=Similar to Eif2a: Eukaryotic translation initiation factor 2A (Mus musculus OX%3D10090);
scf7180000028027	maker	exon	20201	20330	.	+	.	ID=GMOD_00005907-RA:exon:0;Parent=GMOD_00005907-RA;
scf7180000028027	maker	exon	20410	20551	.	+	.	ID=GMOD_00005907-RA:exon:1;Parent=GMOD_00005907-RA;
scf7180000028027	maker	exon	21068	21203	.	+	.	ID=GMOD_00005907-RA:exon:2;Parent=GMOD_00005907-RA;
scf7180000028027	maker	exon	21281	21360	.	+	.	ID=GMOD_00005907-RA:exon:3;Parent=GMOD_00005907-RA;
scf7180000028027	maker	exon	21795	21973	.	+	.	ID=GMOD_00005907-RA:exon:4;Parent=GMOD_00005907-RA;
scf7180000028027	maker	exon	22415	22569	.	+	.	ID=GMOD_00005907-RA:exon:5;Parent=GMOD_00005907-RA;
scf7180000028027	maker	exon	23002	23086	.	+	.	ID=GMOD_00005907-RA:exon:6;Parent=GMOD_00005907-RA;
scf7180000028027	maker	exon	23170	23934	.	+	.	ID=GMOD_00005907-RA:exon:7;Parent=GMOD_00005907-RA;
scf7180000028027	maker	exon	24374	24627	.	+	.	ID=GMOD_00005907-RA:exon:8;Parent=GMOD_00005907-RA;
scf7180000028027	maker	exon	24954	25171	.	+	.	ID=GMOD_00005907-RA:exon:9;Parent=GMOD_00005907-RA;
scf7180000028027	maker	exon	25780	26849	.	+	.	ID=GMOD_00005907-RA:exon:10;Parent=GMOD_00005907-RA;
scf7180000028027	maker	five_prime_UTR	20201	20330	.	+	.	ID=GMOD_00005907-RA:five_prime_utr;Parent=GMOD_00005907-RA;
scf7180000028027	maker	five_prime_UTR	20410	20551	.	+	.	ID=GMOD_00005907-RA:five_prime_utr;Parent=GMOD_00005907-RA;
scf7180000028027	maker	five_prime_UTR	21068	21203	.	+	.	ID=GMOD_00005907-RA:five_prime_utr;Parent=GMOD_00005907-RA;
scf7180000028027	maker	five_prime_UTR	21281	21360	.	+	.	ID=GMOD_00005907-RA:five_prime_utr;Parent=GMOD_00005907-RA;
scf7180000028027	maker	five_prime_UTR	21795	21973	.	+	.	ID=GMOD_00005907-RA:five_prime_utr;Parent=GMOD_00005907-RA;
scf7180000028027	maker	five_prime_UTR	22415	22569	.	+	.	ID=GMOD_00005907-RA:five_prime_utr;Parent=GMOD_00005907-RA;
scf7180000028027	maker	five_prime_UTR	23002	23086	.	+	.	ID=GMOD_00005907-RA:five_prime_utr;Parent=GMOD_00005907-RA;
scf7180000028027	maker	five_prime_UTR	23170	23734	.	+	.	ID=GMOD_00005907-RA:five_prime_utr;Parent=GMOD_00005907-RA;
scf7180000028027	maker	CDS	23735	23934	.	+	0	ID=GMOD_00005907-RA:cds;Parent=GMOD_00005907-RA;
scf7180000028027	maker	CDS	24374	24627	.	+	1	ID=GMOD_00005907-RA:cds;Parent=GMOD_00005907-RA;
scf7180000028027	maker	CDS	24954	25171	.	+	2	ID=GMOD_00005907-RA:cds;Parent=GMOD_00005907-RA;
scf7180000028027	maker	CDS	25780	25905	.	+	0	ID=GMOD_00005907-RA:cds;Parent=GMOD_00005907-RA;
scf7180000028027	maker	three_prime_UTR	25906	26849	.	+	.	ID=GMOD_00005907-RA:three_prime_utr;Parent=GMOD_00005907-RA;
scf7180000028027	maker	gene	28055	37849	.	+	.	ID=GMOD_00005908;Name=GMOD_00005908;Alias=maker-scf7180000028027-snap-gene-0.22;Dbxref=InterPro:IPR011701,Pfam:PF07690;Ontology_term=GO:0016021,GO:0055085;Note=Similar to Slc18b1: MFS-type transporter SLC18B1 (Mus musculus OX%3D10090);
scf7180000028027	maker	mRNA	28055	37849	.	+	.	ID=GMOD_00005908-RA;Parent=GMOD_00005908;Name=GMOD_00005908-RA;Alias=maker-scf7180000028027-snap-gene-0.22-mRNA-1;Dbxref=InterPro:IPR011701,Pfam:PF07690;Ontology_term=GO:0016021,GO:0055085;_AED=0.22;_QI=212|1|1|1|1|1|12|86|765;_eAED=0.22;Note=Similar to Slc18b1: MFS-type transporter SLC18B1 (Mus musculus OX%3D10090);
scf7180000028027	maker	exon	28055	28556	.	+	.	ID=GMOD_00005908-RA:exon:11;Parent=GMOD_00005908-RA;
scf7180000028027	maker	exon	29527	29767	.	+	.	ID=GMOD_00005908-RA:exon:12;Parent=GMOD_00005908-RA;
scf7180000028027	maker	exon	30283	30356	.	+	.	ID=GMOD_00005908-RA:exon:13;Parent=GMOD_00005908-RA;
scf7180000028027	maker	exon	30936	31152	.	+	.	ID=GMOD_00005908-RA:exon:14;Parent=GMOD_00005908-RA;
scf7180000028027	maker	exon	32112	32202	.	+	.	ID=GMOD_00005908-RA:exon:15;Parent=GMOD_00005908-RA;
scf7180000028027	maker	exon	33012	33246	.	+	.	ID=GMOD_00005908-RA:exon:16;Parent=GMOD_00005908-RA;
scf7180000028027	maker	exon	33605	33703	.	+	.	ID=GMOD_00005908-RA:exon:17;Parent=GMOD_00005908-RA;
scf7180000028027	maker	exon	34131	34226	.	+	.	ID=GMOD_00005908-RA:exon:18;Parent=GMOD_00005908-RA;
scf7180000028027	maker	exon	34618	34789	.	+	.	ID=GMOD_00005908-RA:exon:19;Parent=GMOD_00005908-RA;
scf7180000028027	maker	exon	35806	35986	.	+	.	ID=GMOD_00005908-RA:exon:20;Parent=GMOD_00005908-RA;
scf7180000028027	maker	exon	36564	37084	.	+	.	ID=GMOD_00005908-RA:exon:21;Parent=GMOD_00005908-RA;
scf7180000028027	maker	exon	37683	37849	.	+	.	ID=GMOD_00005908-RA:exon:22;Parent=GMOD_00005908-RA;
scf7180000028027	maker	five_prime_UTR	28055	28266	.	+	.	ID=GMOD_00005908-RA:five_prime_utr;Parent=GMOD_00005908-RA;
scf7180000028027	maker	CDS	28267	28556	.	+	0	ID=GMOD_00005908-RA:cds;Parent=GMOD_00005908-RA;
scf7180000028027	maker	CDS	29527	29767	.	+	1	ID=GMOD_00005908-RA:cds;Parent=GMOD_00005908-RA;
scf7180000028027	maker	CDS	30283	30356	.	+	0	ID=GMOD_00005908-RA:cds;Parent=GMOD_00005908-RA;
scf7180000028027	maker	CDS	30936	31152	.	+	1	ID=GMOD_00005908-RA:cds;Parent=GMOD_00005908-RA;
scf7180000028027	maker	CDS	32112	32202	.	+	0	ID=GMOD_00005908-RA:cds;Parent=GMOD_00005908-RA;
scf7180000028027	maker	CDS	33012	33246	.	+	2	ID=GMOD_00005908-RA:cds;Parent=GMOD_00005908-RA;
scf7180000028027	maker	CDS	33605	33703	.	+	1	ID=GMOD_00005908-RA:cds;Parent=GMOD_00005908-RA;
scf7180000028027	maker	CDS	34131	34226	.	+	1	ID=GMOD_00005908-RA:cds;Parent=GMOD_00005908-RA;
scf7180000028027	maker	CDS	34618	34789	.	+	1	ID=GMOD_00005908-RA:cds;Parent=GMOD_00005908-RA;
scf7180000028027	maker	CDS	35806	35986	.	+	0	ID=GMOD_00005908-RA:cds;Parent=GMOD_00005908-RA;
scf7180000028027	maker	CDS	36564	37084	.	+	2	ID=GMOD_00005908-RA:cds;Parent=GMOD_00005908-RA;
scf7180000028027	maker	CDS	37683	37763	.	+	0	ID=GMOD_00005908-RA:cds;Parent=GMOD_00005908-RA;
scf7180000028027	maker	three_prime_UTR	37764	37849	.	+	.	ID=GMOD_00005908-RA:three_prime_utr;Parent=GMOD_00005908-RA;
scf7180000028027	maker	gene	11134	15572	.	-	.	ID=GMOD_00005905;Name=GMOD_00005905;Alias=maker-scf7180000028027-augustus-gene-0.11;Note=Similar to Fcp3C: Follicle cell protein 3C-1 (Drosophila melanogaster OX%3D7227);
scf7180000028027	maker	mRNA	11134	15572	.	-	.	ID=GMOD_00005905-RA;Parent=GMOD_00005905;Name=GMOD_00005905-RA;Alias=maker-scf7180000028027-augustus-gene-0.11-mRNA-1;_AED=0.37;_QI=571|1|1|1|0.33|0.5|4|127|163;_eAED=0.37;Note=Similar to Fcp3C: Follicle cell protein 3C-1 (Drosophila melanogaster OX%3D7227);
scf7180000028027	maker	exon	11134	11434	.	-	.	ID=GMOD_00005905-RA:exon:26;Parent=GMOD_00005905-RA;
scf7180000028027	maker	exon	12030	12209	.	-	.	ID=GMOD_00005905-RA:exon:25;Parent=GMOD_00005905-RA;
scf7180000028027	maker	exon	12813	12982	.	-	.	ID=GMOD_00005905-RA:exon:24;Parent=GMOD_00005905-RA;
scf7180000028027	maker	exon	15034	15572	.	-	.	ID=GMOD_00005905-RA:exon:23;Parent=GMOD_00005905-RA;
scf7180000028027	maker	five_prime_UTR	15034	15572	.	-	.	ID=GMOD_00005905-RA:five_prime_utr;Parent=GMOD_00005905-RA;
scf7180000028027	maker	five_prime_UTR	12951	12982	.	-	.	ID=GMOD_00005905-RA:five_prime_utr;Parent=GMOD_00005905-RA;
scf7180000028027	maker	CDS	12813	12950	.	-	0	ID=GMOD_00005905-RA:cds;Parent=GMOD_00005905-RA;
scf7180000028027	maker	CDS	12030	12209	.	-	0	ID=GMOD_00005905-RA:cds;Parent=GMOD_00005905-RA;
scf7180000028027	maker	CDS	11261	11434	.	-	0	ID=GMOD_00005905-RA:cds;Parent=GMOD_00005905-RA;
scf7180000028027	maker	three_prime_UTR	11134	11260	.	-	.	ID=GMOD_00005905-RA:three_prime_utr;Parent=GMOD_00005905-RA;
scf7180000028027	maker	gene	17804	19789	.	-	.	ID=GMOD_00005906;Name=GMOD_00005906;Alias=maker-scf7180000028027-snap-gene-0.24;Dbxref=InterPro:IPR002539,Pfam:PF01575;Note=Similar to Armc7: Armadillo repeat-containing protein 7 (Mus musculus OX%3D10090);
scf7180000028027	maker	mRNA	17804	19789	.	-	.	ID=GMOD_00005906-RA;Parent=GMOD_00005906;Name=GMOD_00005906-RA;Alias=maker-scf7180000028027-snap-gene-0.24-mRNA-1;Dbxref=InterPro:IPR002539,Pfam:PF01575;_AED=0.39;_QI=98|0.66|0.5|1|1|1|4|0|287;_eAED=0.39;Note=Similar to Armc7: Armadillo repeat-containing protein 7 (Mus musculus OX%3D10090);
scf7180000028027	maker	exon	17804	18220	.	-	.	ID=GMOD_00005906-RA:exon:30;Parent=GMOD_00005906-RA;
scf7180000028027	maker	exon	18398	18564	.	-	.	ID=GMOD_00005906-RA:exon:29;Parent=GMOD_00005906-RA;
scf7180000028027	maker	exon	19317	19487	.	-	.	ID=GMOD_00005906-RA:exon:28;Parent=GMOD_00005906-RA;
scf7180000028027	maker	exon	19583	19789	.	-	.	ID=GMOD_00005906-RA:exon:27;Parent=GMOD_00005906-RA;
scf7180000028027	maker	five_prime_UTR	19692	19789	.	-	.	ID=GMOD_00005906-RA:five_prime_utr;Parent=GMOD_00005906-RA;
scf7180000028027	maker	CDS	19583	19691	.	-	0	ID=GMOD_00005906-RA:cds;Parent=GMOD_00005906-RA;
scf7180000028027	maker	CDS	19317	19487	.	-	2	ID=GMOD_00005906-RA:cds;Parent=GMOD_00005906-RA;
scf7180000028027	maker	CDS	18398	18564	.	-	2	ID=GMOD_00005906-RA:cds;Parent=GMOD_00005906-RA;
scf7180000028027	maker	CDS	17804	18220	.	-	0	ID=GMOD_00005906-RA:cds;Parent=GMOD_00005906-RA;
scf7180000031397	maker	gene	241	14972	.	+	.	ID=GMOD_00005925;Name=GMOD_00005925;Alias=maker-scf7180000031397-snap-gene-0.12;Dbxref=InterPro:IPR000159,InterPro:IPR001849,Pfam:PF00169,Pfam:PF00788;Ontology_term=GO:0007165;Note=Similar to APBB1IP: Amyloid beta A4 precursor protein-binding family B member 1-interacting protein (Gallus gallus OX%3D9031);
scf7180000031397	maker	mRNA	241	14972	.	+	.	ID=GMOD_00005925-RA;Parent=GMOD_00005925;Name=GMOD_00005925-RA;Alias=maker-scf7180000031397-snap-gene-0.12-mRNA-1;Dbxref=InterPro:IPR000159,InterPro:IPR001849,Pfam:PF00169,Pfam:PF00788;Ontology_term=GO:0007165;_AED=0.06;_QI=1425|1|1|1|0.83|0.92|13|2585|1042;_eAED=0.06;Note=Similar to APBB1IP: Amyloid beta A4 precursor protein-binding family B member 1-interacting protein (Gallus gallus OX%3D9031);
scf7180000031397	maker	exon	241	1818	.	+	.	ID=GMOD_00005925-RA:exon:16;Parent=GMOD_00005925-RA;
scf7180000031397	maker	exon	4949	5135	.	+	.	ID=GMOD_00005925-RA:exon:17;Parent=GMOD_00005925-RA;
scf7180000031397	maker	exon	5470	5600	.	+	.	ID=GMOD_00005925-RA:exon:18;Parent=GMOD_00005925-RA;
scf7180000031397	maker	exon	5984	6073	.	+	.	ID=GMOD_00005925-RA:exon:19;Parent=GMOD_00005925-RA;
scf7180000031397	maker	exon	6346	6580	.	+	.	ID=GMOD_00005925-RA:exon:20;Parent=GMOD_00005925-RA;
scf7180000031397	maker	exon	7232	7381	.	+	.	ID=GMOD_00005925-RA:exon:21;Parent=GMOD_00005925-RA;
scf7180000031397	maker	exon	7713	7904	.	+	.	ID=GMOD_00005925-RA:exon:22;Parent=GMOD_00005925-RA;
scf7180000031397	maker	exon	8045	8292	.	+	.	ID=GMOD_00005925-RA:exon:23;Parent=GMOD_00005925-RA;
scf7180000031397	maker	exon	8986	9078	.	+	.	ID=GMOD_00005925-RA:exon:24;Parent=GMOD_00005925-RA;
scf7180000031397	maker	exon	9591	9700	.	+	.	ID=GMOD_00005925-RA:exon:25;Parent=GMOD_00005925-RA;
scf7180000031397	maker	exon	10135	10226	.	+	.	ID=GMOD_00005925-RA:exon:26;Parent=GMOD_00005925-RA;
scf7180000031397	maker	exon	10529	10723	.	+	.	ID=GMOD_00005925-RA:exon:27;Parent=GMOD_00005925-RA;
scf7180000031397	maker	exon	11135	14972	.	+	.	ID=GMOD_00005925-RA:exon:28;Parent=GMOD_00005925-RA;
scf7180000031397	maker	five_prime_UTR	241	1665	.	+	.	ID=GMOD_00005925-RA:five_prime_utr;Parent=GMOD_00005925-RA;
scf7180000031397	maker	CDS	1666	1818	.	+	0	ID=GMOD_00005925-RA:cds;Parent=GMOD_00005925-RA;
scf7180000031397	maker	CDS	4949	5135	.	+	0	ID=GMOD_00005925-RA:cds;Parent=GMOD_00005925-RA;
scf7180000031397	maker	CDS	5470	5600	.	+	2	ID=GMOD_00005925-RA:cds;Parent=GMOD_00005925-RA;
scf7180000031397	maker	CDS	5984	6073	.	+	0	ID=GMOD_00005925-RA:cds;Parent=GMOD_00005925-RA;
scf7180000031397	maker	CDS	6346	6580	.	+	0	ID=GMOD_00005925-RA:cds;Parent=GMOD_00005925-RA;
scf7180000031397	maker	CDS	7232	7381	.	+	2	ID=GMOD_00005925-RA:cds;Parent=GMOD_00005925-RA;
scf7180000031397	maker	CDS	7713	7904	.	+	2	ID=GMOD_00005925-RA:cds;Parent=GMOD_00005925-RA;
scf7180000031397	maker	CDS	8045	8292	.	+	2	ID=GMOD_00005925-RA:cds;Parent=GMOD_00005925-RA;
scf7180000031397	maker	CDS	8986	9078	.	+	0	ID=GMOD_00005925-RA:cds;Parent=GMOD_00005925-RA;
scf7180000031397	maker	CDS	9591	9700	.	+	0	ID=GMOD_00005925-RA:cds;Parent=GMOD_00005925-RA;
scf7180000031397	maker	CDS	10135	10226	.	+	1	ID=GMOD_00005925-RA:cds;Parent=GMOD_00005925-RA;
scf7180000031397	maker	CDS	10529	10723	.	+	2	ID=GMOD_00005925-RA:cds;Parent=GMOD_00005925-RA;
scf7180000031397	maker	CDS	11135	12387	.	+	2	ID=GMOD_00005925-RA:cds;Parent=GMOD_00005925-RA;
scf7180000031397	maker	three_prime_UTR	12388	14972	.	+	.	ID=GMOD_00005925-RA:three_prime_utr;Parent=GMOD_00005925-RA;
scf7180000031397	maker	gene	17170	21711	.	+	.	ID=GMOD_00005926;Name=GMOD_00005926;Alias=maker-scf7180000031397-snap-gene-0.14;Note=Protein of unknown function;
scf7180000031397	maker	mRNA	17170	21711	.	+	.	ID=GMOD_00005926-RA;Parent=GMOD_00005926;Name=GMOD_00005926-RA;Alias=maker-scf7180000031397-snap-gene-0.14-mRNA-1;_AED=0.23;_QI=1397|1|1|1|0.42|0.37|8|170|232;_eAED=0.23;Note=Protein of unknown function;
scf7180000031397	maker	exon	17170	17386	.	+	.	ID=GMOD_00005926-RA:exon:29;Parent=GMOD_00005926-RA;
scf7180000031397	maker	exon	17495	17566	.	+	.	ID=GMOD_00005926-RA:exon:30;Parent=GMOD_00005926-RA;
scf7180000031397	maker	exon	17821	17998	.	+	.	ID=GMOD_00005926-RA:exon:31;Parent=GMOD_00005926-RA;
scf7180000031397	maker	exon	18439	18652	.	+	.	ID=GMOD_00005926-RA:exon:32;Parent=GMOD_00005926-RA;
scf7180000031397	maker	exon	19029	19150	.	+	.	ID=GMOD_00005926-RA:exon:33;Parent=GMOD_00005926-RA;
scf7180000031397	maker	exon	19740	19918	.	+	.	ID=GMOD_00005926-RA:exon:34;Parent=GMOD_00005926-RA;
scf7180000031397	maker	exon	20008	20730	.	+	.	ID=GMOD_00005926-RA:exon:35;Parent=GMOD_00005926-RA;
scf7180000031397	maker	exon	21151	21711	.	+	.	ID=GMOD_00005926-RA:exon:36;Parent=GMOD_00005926-RA;
scf7180000031397	maker	five_prime_UTR	17170	17386	.	+	.	ID=GMOD_00005926-RA:five_prime_utr;Parent=GMOD_00005926-RA;
scf7180000031397	maker	five_prime_UTR	17495	17566	.	+	.	ID=GMOD_00005926-RA:five_prime_utr;Parent=GMOD_00005926-RA;
scf7180000031397	maker	five_prime_UTR	17821	17998	.	+	.	ID=GMOD_00005926-RA:five_prime_utr;Parent=GMOD_00005926-RA;
scf7180000031397	maker	five_prime_UTR	18439	18652	.	+	.	ID=GMOD_00005926-RA:five_prime_utr;Parent=GMOD_00005926-RA;
scf7180000031397	maker	five_prime_UTR	19029	19150	.	+	.	ID=GMOD_00005926-RA:five_prime_utr;Parent=GMOD_00005926-RA;
scf7180000031397	maker	five_prime_UTR	19740	19918	.	+	.	ID=GMOD_00005926-RA:five_prime_utr;Parent=GMOD_00005926-RA;
scf7180000031397	maker	five_prime_UTR	20008	20422	.	+	.	ID=GMOD_00005926-RA:five_prime_utr;Parent=GMOD_00005926-RA;
scf7180000031397	maker	CDS	20423	20730	.	+	0	ID=GMOD_00005926-RA:cds;Parent=GMOD_00005926-RA;
scf7180000031397	maker	CDS	21151	21541	.	+	1	ID=GMOD_00005926-RA:cds;Parent=GMOD_00005926-RA;
scf7180000031397	maker	three_prime_UTR	21542	21711	.	+	.	ID=GMOD_00005926-RA:three_prime_utr;Parent=GMOD_00005926-RA;
scf7180000031397	maker	gene	21737	25677	.	+	.	ID=GMOD_00005927;Name=GMOD_00005927;Alias=maker-scf7180000031397-snap-gene-0.13;Note=Protein of unknown function;
scf7180000031397	maker	mRNA	21737	25677	.	+	.	ID=GMOD_00005927-RA;Parent=GMOD_00005927;Name=GMOD_00005927-RA;Alias=maker-scf7180000031397-snap-gene-0.13-mRNA-1;_AED=0.42;_QI=0|0.5|0.8|1|0.75|0.8|5|58|207;_eAED=0.42;Note=Protein of unknown function;
scf7180000031397	maker	exon	21737	21743	.	+	.	ID=GMOD_00005927-RA:exon:37;Parent=GMOD_00005927-RA;
scf7180000031397	maker	exon	21836	22008	.	+	.	ID=GMOD_00005927-RA:exon:38;Parent=GMOD_00005927-RA;
scf7180000031397	maker	exon	22460	22592	.	+	.	ID=GMOD_00005927-RA:exon:39;Parent=GMOD_00005927-RA;
scf7180000031397	maker	exon	23009	23173	.	+	.	ID=GMOD_00005927-RA:exon:40;Parent=GMOD_00005927-RA;
scf7180000031397	maker	exon	25474	25677	.	+	.	ID=GMOD_00005927-RA:exon:41;Parent=GMOD_00005927-RA;
scf7180000031397	maker	CDS	21737	21743	.	+	0	ID=GMOD_00005927-RA:cds;Parent=GMOD_00005927-RA;
scf7180000031397	maker	CDS	21836	22008	.	+	2	ID=GMOD_00005927-RA:cds;Parent=GMOD_00005927-RA;
scf7180000031397	maker	CDS	22460	22592	.	+	0	ID=GMOD_00005927-RA:cds;Parent=GMOD_00005927-RA;
scf7180000031397	maker	CDS	23009	23173	.	+	2	ID=GMOD_00005927-RA:cds;Parent=GMOD_00005927-RA;
scf7180000031397	maker	CDS	25474	25619	.	+	2	ID=GMOD_00005927-RA:cds;Parent=GMOD_00005927-RA;
scf7180000031397	maker	three_prime_UTR	25620	25677	.	+	.	ID=GMOD_00005927-RA:three_prime_utr;Parent=GMOD_00005927-RA;
scf7180000031397	maker	gene	27265	41807	.	-	.	ID=GMOD_00005928;Name=GMOD_00005928;Alias=maker-scf7180000031397-augustus-gene-0.21;Dbxref=InterPro:IPR003307,InterPro:IPR003890,InterPro:IPR003891,Pfam:PF02020,Pfam:PF02847,Pfam:PF02854;Ontology_term=GO:0003723,GO:0005515;Note=Similar to Eif4g1: Eukaryotic translation initiation factor 4 gamma 1 (Mus musculus OX%3D10090);
scf7180000031397	maker	mRNA	27265	41807	.	-	.	ID=GMOD_00005928-RA;Parent=GMOD_00005928;Name=GMOD_00005928-RA;Alias=maker-scf7180000031397-augustus-gene-0.21-mRNA-1;Dbxref=InterPro:IPR003307,InterPro:IPR003890,InterPro:IPR003891,Pfam:PF02020,Pfam:PF02847,Pfam:PF02854;Ontology_term=GO:0003723,GO:0005515;_AED=0.12;_QI=0|0.95|0.86|1|1|1|23|2043|1523;_eAED=0.12;Note=Similar to Eif4g1: Eukaryotic translation initiation factor 4 gamma 1 (Mus muscul…
scf7180000031397	maker	exon	27265	29387	.	-	.	ID=GMOD_00005928-RA:exon:64;Parent=GMOD_00005928-RA;
scf7180000031397	maker	exon	30114	30215	.	-	.	ID=GMOD_00005928-RA:exon:63;Parent=GMOD_00005928-RA;
scf7180000031397	maker	exon	30297	30528	.	-	.	ID=GMOD_00005928-RA:exon:62;Parent=GMOD_00005928-RA;
scf7180000031397	maker	exon	31464	31625	.	-	.	ID=GMOD_00005928-RA:exon:61;Parent=GMOD_00005928-RA;
scf7180000031397	maker	exon	31716	31892	.	-	.	ID=GMOD_00005928-RA:exon:60;Parent=GMOD_00005928-RA;
scf7180000031397	maker	exon	31975	32161	.	-	.	ID=GMOD_00005928-RA:exon:59;Parent=GMOD_00005928-RA;
scf7180000031397	maker	exon	32316	32619	.	-	.	ID=GMOD_00005928-RA:exon:58;Parent=GMOD_00005928-RA;
scf7180000031397	maker	exon	32691	32762	.	-	.	ID=GMOD_00005928-RA:exon:57;Parent=GMOD_00005928-RA;
scf7180000031397	maker	exon	32837	33002	.	-	.	ID=GMOD_00005928-RA:exon:56;Parent=GMOD_00005928-RA;
scf7180000031397	maker	exon	33077	33256	.	-	.	ID=GMOD_00005928-RA:exon:55;Parent=GMOD_00005928-RA;
scf7180000031397	maker	exon	33330	33456	.	-	.	ID=GMOD_00005928-RA:exon:54;Parent=GMOD_00005928-RA;
scf7180000031397	maker	exon	33573	33795	.	-	.	ID=GMOD_00005928-RA:exon:53;Parent=GMOD_00005928-RA;
scf7180000031397	maker	exon	34307	34391	.	-	.	ID=GMOD_00005928-RA:exon:52;Parent=GMOD_00005928-RA;
scf7180000031397	maker	exon	34676	34822	.	-	.	ID=GMOD_00005928-RA:exon:51;Parent=GMOD_00005928-RA;
scf7180000031397	maker	exon	34899	35102	.	-	.	ID=GMOD_00005928-RA:exon:50;Parent=GMOD_00005928-RA;
scf7180000031397	maker	exon	35210	35382	.	-	.	ID=GMOD_00005928-RA:exon:49;Parent=GMOD_00005928-RA;
scf7180000031397	maker	exon	35469	35628	.	-	.	ID=GMOD_00005928-RA:exon:48;Parent=GMOD_00005928-RA;
scf7180000031397	maker	exon	35712	35842	.	-	.	ID=GMOD_00005928-RA:exon:47;Parent=GMOD_00005928-RA;
scf7180000031397	maker	exon	35919	36314	.	-	.	ID=GMOD_00005928-RA:exon:46;Parent=GMOD_00005928-RA;
scf7180000031397	maker	exon	37103	37501	.	-	.	ID=GMOD_00005928-RA:exon:45;Parent=GMOD_00005928-RA;
scf7180000031397	maker	exon	40759	41461	.	-	.	ID=GMOD_00005928-RA:exon:44;Parent=GMOD_00005928-RA;
scf7180000031397	maker	exon	41564	41646	.	-	.	ID=GMOD_00005928-RA:exon:43;Parent=GMOD_00005928-RA;
scf7180000031397	maker	exon	41729	41807	.	-	.	ID=GMOD_00005928-RA:exon:42;Parent=GMOD_00005928-RA;
scf7180000031397	maker	CDS	41729	41807	.	-	0	ID=GMOD_00005928-RA:cds;Parent=GMOD_00005928-RA;
scf7180000031397	maker	CDS	41564	41646	.	-	2	ID=GMOD_00005928-RA:cds;Parent=GMOD_00005928-RA;
scf7180000031397	maker	CDS	40759	41461	.	-	0	ID=GMOD_00005928-RA:cds;Parent=GMOD_00005928-RA;
scf7180000031397	maker	CDS	37103	37501	.	-	2	ID=GMOD_00005928-RA:cds;Parent=GMOD_00005928-RA;
scf7180000031397	maker	CDS	35919	36314	.	-	2	ID=GMOD_00005928-RA:cds;Parent=GMOD_00005928-RA;
scf7180000031397	maker	CDS	35712	35842	.	-	2	ID=GMOD_00005928-RA:cds;Parent=GMOD_00005928-RA;
scf7180000031397	maker	CDS	35469	35628	.	-	0	ID=GMOD_00005928-RA:cds;Parent=GMOD_00005928-RA;
scf7180000031397	maker	CDS	35210	35382	.	-	2	ID=GMOD_00005928-RA:cds;Parent=GMOD_00005928-RA;
scf7180000031397	maker	CDS	34899	35102	.	-	0	ID=GMOD_00005928-RA:cds;Parent=GMOD_00005928-RA;
scf7180000031397	maker	CDS	34676	34822	.	-	0	ID=GMOD_00005928-RA:cds;Parent=GMOD_00005928-RA;
scf7180000031397	maker	CDS	34307	34391	.	-	0	ID=GMOD_00005928-RA:cds;Parent=GMOD_00005928-RA;
scf7180000031397	maker	CDS	33573	33795	.	-	2	ID=GMOD_00005928-RA:cds;Parent=GMOD_00005928-RA;
scf7180000031397	maker	CDS	33330	33456	.	-	1	ID=GMOD_00005928-RA:cds;Parent=GMOD_00005928-RA;
scf7180000031397	maker	CDS	33077	33256	.	-	0	ID=GMOD_00005928-RA:cds;Parent=GMOD_00005928-RA;
scf7180000031397	maker	CDS	32837	33002	.	-	0	ID=GMOD_00005928-RA:cds;Parent=GMOD_00005928-RA;
scf7180000031397	maker	CDS	32691	32762	.	-	2	ID=GMOD_00005928-RA:cds;Parent=GMOD_00005928-RA;
scf7180000031397	maker	CDS	32316	32619	.	-	2	ID=GMOD_00005928-RA:cds;Parent=GMOD_00005928-RA;
scf7180000031397	maker	CDS	31975	32161	.	-	1	ID=GMOD_00005928-RA:cds;Parent=GMOD_00005928-RA;
scf7180000031397	maker	CDS	31716	31892	.	-	0	ID=GMOD_00005928-RA:cds;Parent=GMOD_00005928-RA;
scf7180000031397	maker	CDS	31464	31625	.	-	0	ID=GMOD_00005928-RA:cds;Parent=GMOD_00005928-RA;
scf7180000031397	maker	CDS	30297	30528	.	-	0	ID=GMOD_00005928-RA:cds;Parent=GMOD_00005928-RA;
scf7180000031397	maker	CDS	30114	30215	.	-	2	ID=GMOD_00005928-RA:cds;Parent=GMOD_00005928-RA;
scf7180000031397	maker	CDS	29308	29387	.	-	2	ID=GMOD_00005928-RA:cds;Parent=GMOD_00005928-RA;
scf7180000031397	maker	three_prime_UTR	27265	29307	.	-	.	ID=GMOD_00005928-RA:three_prime_utr;Parent=GMOD_00005928-RA;
scf7180000028548	maker	gene	82534	100677	.	+	.	ID=GMOD_00002140;Name=GMOD_00002140;Alias=maker-scf7180000028548-snap-gene-0.17;Dbxref=InterPro:IPR000535,Pfam:PF00635;Note=Similar to VAPA: Vesicle-associated membrane protein-associated protein A (Pongo abelii OX%3D9601);
scf7180000028548	maker	mRNA	82534	100677	.	+	.	ID=GMOD_00002140-RA;Parent=GMOD_00002140;Name=GMOD_00002140-RA;Alias=maker-scf7180000028548-snap-gene-0.17-mRNA-1;Dbxref=InterPro:IPR000535,Pfam:PF00635;_AED=0.00;_QI=88|1|1|1|0.83|0.71|7|2830|174;_eAED=0.00;Note=Similar to VAPA: Vesicle-associated membrane protein-associated protein A (Pongo abelii OX%3D9601);
scf7180000028548	maker	exon	82534	82673	.	+	.	ID=GMOD_00002140-RA:exon:0;Parent=GMOD_00002140-RA;
scf7180000028548	maker	exon	88056	88220	.	+	.	ID=GMOD_00002140-RA:exon:1;Parent=GMOD_00002140-RA;
scf7180000028548	maker	exon	89469	89572	.	+	.	ID=GMOD_00002140-RA:exon:2;Parent=GMOD_00002140-RA;
scf7180000028548	maker	exon	90233	90313	.	+	.	ID=GMOD_00002140-RA:exon:3;Parent=GMOD_00002140-RA;
scf7180000028548	maker	exon	94896	96040	.	+	.	ID=GMOD_00002140-RA:exon:4;Parent=GMOD_00002140-RA;
scf7180000028548	maker	exon	96391	96498	.	+	.	ID=GMOD_00002140-RA:exon:5;Parent=GMOD_00002140-RA;
scf7180000028548	maker	exon	98978	100677	.	+	.	ID=GMOD_00002140-RA:exon:6;Parent=GMOD_00002140-RA;
scf7180000028548	maker	five_prime_UTR	82534	82621	.	+	.	ID=GMOD_00002140-RA:five_prime_utr;Parent=GMOD_00002140-RA;
scf7180000028548	maker	CDS	82622	82673	.	+	0	ID=GMOD_00002140-RA:cds;Parent=GMOD_00002140-RA;
scf7180000028548	maker	CDS	88056	88220	.	+	2	ID=GMOD_00002140-RA:cds;Parent=GMOD_00002140-RA;
scf7180000028548	maker	CDS	89469	89572	.	+	2	ID=GMOD_00002140-RA:cds;Parent=GMOD_00002140-RA;
scf7180000028548	maker	CDS	90233	90313	.	+	0	ID=GMOD_00002140-RA:cds;Parent=GMOD_00002140-RA;
scf7180000028548	maker	CDS	94896	95018	.	+	0	ID=GMOD_00002140-RA:cds;Parent=GMOD_00002140-RA;
scf7180000028548	maker	three_prime_UTR	95019	96040	.	+	.	ID=GMOD_00002140-RA:three_prime_utr;Parent=GMOD_00002140-RA;
scf7180000028548	maker	three_prime_UTR	96391	96498	.	+	.	ID=GMOD_00002140-RA:three_prime_utr;Parent=GMOD_00002140-RA;
scf7180000028548	maker	three_prime_UTR	98978	100677	.	+	.	ID=GMOD_00002140-RA:three_prime_utr;Parent=GMOD_00002140-RA;
scf7180000028548	maker	gene	56571	63005	.	+	.	ID=GMOD_00002138;Name=GMOD_00002138;Alias=augustus_masked-scf7180000028548-processed-gene-0.27;Dbxref=InterPro:IPR002048,Pfam:PF00036,Pfam:PF13499;Ontology_term=GO:0005509;Note=Similar to Frq1: Frequenin-1 (Drosophila melanogaster OX%3D7227);
scf7180000028548	maker	mRNA	56571	63005	.	+	.	ID=GMOD_00002138-RA;Parent=GMOD_00002138;Name=GMOD_00002138-RA;Alias=augustus_masked-scf7180000028548-processed-gene-0.27-mRNA-1;Dbxref=InterPro:IPR002048,Pfam:PF00036,Pfam:PF13499;Ontology_term=GO:0005509;_AED=0.16;_QI=0|0|0|0.66|1|1|6|0|164;_eAED=0.16;Note=Similar to Frq1: Frequenin-1 (Drosophila melanogaster OX%3D7227);
scf7180000028548	maker	exon	56571	56590	.	+	.	ID=GMOD_00002138-RA:exon:7;Parent=GMOD_00002138-RA;
scf7180000028548	maker	exon	57415	57463	.	+	.	ID=GMOD_00002138-RA:exon:8;Parent=GMOD_00002138-RA;
scf7180000028548	maker	exon	59197	59286	.	+	.	ID=GMOD_00002138-RA:exon:9;Parent=GMOD_00002138-RA;
scf7180000028548	maker	exon	61628	61706	.	+	.	ID=GMOD_00002138-RA:exon:10;Parent=GMOD_00002138-RA;
scf7180000028548	maker	exon	61948	62036	.	+	.	ID=GMOD_00002138-RA:exon:11;Parent=GMOD_00002138-RA;
scf7180000028548	maker	exon	62838	63005	.	+	.	ID=GMOD_00002138-RA:exon:12;Parent=GMOD_00002138-RA;
scf7180000028548	maker	CDS	56571	56590	.	+	0	ID=GMOD_00002138-RA:cds;Parent=GMOD_00002138-RA;
scf7180000028548	maker	CDS	57415	57463	.	+	1	ID=GMOD_00002138-RA:cds;Parent=GMOD_00002138-RA;
scf7180000028548	maker	CDS	59197	59286	.	+	0	ID=GMOD_00002138-RA:cds;Parent=GMOD_00002138-RA;
scf7180000028548	maker	CDS	61628	61706	.	+	0	ID=GMOD_00002138-RA:cds;Parent=GMOD_00002138-RA;
scf7180000028548	maker	CDS	61948	62036	.	+	2	ID=GMOD_00002138-RA:cds;Parent=GMOD_00002138-RA;
scf7180000028548	maker	CDS	62838	63005	.	+	0	ID=GMOD_00002138-RA:cds;Parent=GMOD_00002138-RA;
scf7180000028548	maker	gene	68679	74501	.	-	.	ID=GMOD_00002139;Name=GMOD_00002139;Alias=maker-scf7180000028548-augustus-gene-0.24;Dbxref=InterPro:IPR001932,Pfam:PF00481;Ontology_term=GO:0003824;Note=Similar to Pdp1: [Pyruvate dehydrogenase [acetyl-transferring]]-phosphatase 1%2C mitochondrial (Mus musculus OX%3D10090);
scf7180000028548	maker	mRNA	68679	74501	.	-	.	ID=GMOD_00002139-RA;Parent=GMOD_00002139;Name=GMOD_00002139-RA;Alias=maker-scf7180000028548-augustus-gene-0.24-mRNA-1;Dbxref=InterPro:IPR001932,Pfam:PF00481;Ontology_term=GO:0003824;_AED=0.12;_QI=0|0.8|0.83|0.83|0.6|0.5|6|1879|486;_eAED=0.12;Note=Similar to Pdp1: [Pyruvate dehydrogenase [acetyl-transferring]]-phosphatase 1%2C mitochondrial (Mus musculus OX%3D10090);
scf7180000028548	maker	exon	68679	70299	.	-	.	ID=GMOD_00002139-RA:exon:18;Parent=GMOD_00002139-RA;
scf7180000028548	maker	exon	70727	70796	.	-	.	ID=GMOD_00002139-RA:exon:17;Parent=GMOD_00002139-RA;
scf7180000028548	maker	exon	70858	72032	.	-	.	ID=GMOD_00002139-RA:exon:16;Parent=GMOD_00002139-RA;
scf7180000028548	maker	exon	73292	73458	.	-	.	ID=GMOD_00002139-RA:exon:15;Parent=GMOD_00002139-RA;
scf7180000028548	maker	exon	73911	74049	.	-	.	ID=GMOD_00002139-RA:exon:14;Parent=GMOD_00002139-RA;
scf7180000028548	maker	exon	74334	74501	.	-	.	ID=GMOD_00002139-RA:exon:13;Parent=GMOD_00002139-RA;
scf7180000028548	maker	CDS	74334	74501	.	-	0	ID=GMOD_00002139-RA:cds;Parent=GMOD_00002139-RA;
scf7180000028548	maker	CDS	73911	74049	.	-	0	ID=GMOD_00002139-RA:cds;Parent=GMOD_00002139-RA;
scf7180000028548	maker	CDS	73292	73458	.	-	2	ID=GMOD_00002139-RA:cds;Parent=GMOD_00002139-RA;
scf7180000028548	maker	CDS	71046	72032	.	-	0	ID=GMOD_00002139-RA:cds;Parent=GMOD_00002139-RA;
scf7180000028548	maker	three_prime_UTR	70858	71045	.	-	.	ID=GMOD_00002139-RA:three_prime_utr;Parent=GMOD_00002139-RA;
scf7180000028548	maker	three_prime_UTR	70727	70796	.	-	.	ID=GMOD_00002139-RA:three_prime_utr;Parent=GMOD_00002139-RA;
scf7180000028548	maker	three_prime_UTR	68679	70299	.	-	.	ID=GMOD_00002139-RA:three_prime_utr;Parent=GMOD_00002139-RA;
scf7180000028548	maker	gene	111392	118277	.	-	.	ID=GMOD_00002141;Name=GMOD_00002141;Alias=maker-scf7180000028548-augustus-gene-0.25;Dbxref=InterPro:IPR000210,Pfam:PF00651;Ontology_term=GO:0005515;Note=Similar to BTBD8: BTB/POZ domain-containing protein 8 (Homo sapiens OX%3D9606);
scf7180000028548	maker	mRNA	111392	118277	.	-	.	ID=GMOD_00002141-RA;Parent=GMOD_00002141;Name=GMOD_00002141-RA;Alias=maker-scf7180000028548-augustus-gene-0.25-mRNA-1;Dbxref=InterPro:IPR000210,Pfam:PF00651;Ontology_term=GO:0005515;_AED=0.14;_QI=60|0.83|0.85|1|1|1|7|438|1336;_eAED=0.14;Note=Similar to BTBD8: BTB/POZ domain-containing protein 8 (Homo sapiens OX%3D9606);
scf7180000028548	maker	exon	111392	111831	.	-	.	ID=GMOD_00002141-RA:exon:25;Parent=GMOD_00002141-RA;
scf7180000028548	maker	exon	113156	114499	.	-	.	ID=GMOD_00002141-RA:exon:24;Parent=GMOD_00002141-RA;
scf7180000028548	maker	exon	114579	114816	.	-	.	ID=GMOD_00002141-RA:exon:23;Parent=GMOD_00002141-RA;
scf7180000028548	maker	exon	114927	115104	.	-	.	ID=GMOD_00002141-RA:exon:22;Parent=GMOD_00002141-RA;
scf7180000028548	maker	exon	115193	115264	.	-	.	ID=GMOD_00002141-RA:exon:21;Parent=GMOD_00002141-RA;
scf7180000028548	maker	exon	115348	115516	.	-	.	ID=GMOD_00002141-RA:exon:20;Parent=GMOD_00002141-RA;
scf7180000028548	maker	exon	116210	118277	.	-	.	ID=GMOD_00002141-RA:exon:19;Parent=GMOD_00002141-RA;
scf7180000028548	maker	five_prime_UTR	118218	118277	.	-	.	ID=GMOD_00002141-RA:five_prime_utr;Parent=GMOD_00002141-RA;
scf7180000028548	maker	CDS	116210	118217	.	-	0	ID=GMOD_00002141-RA:cds;Parent=GMOD_00002141-RA;
scf7180000028548	maker	CDS	115348	115516	.	-	2	ID=GMOD_00002141-RA:cds;Parent=GMOD_00002141-RA;
scf7180000028548	maker	CDS	115193	115264	.	-	1	ID=GMOD_00002141-RA:cds;Parent=GMOD_00002141-RA;
scf7180000028548	maker	CDS	114927	115104	.	-	1	ID=GMOD_00002141-RA:cds;Parent=GMOD_00002141-RA;
scf7180000028548	maker	CDS	114579	114816	.	-	0	ID=GMOD_00002141-RA:cds;Parent=GMOD_00002141-RA;
scf7180000028548	maker	CDS	113156	114499	.	-	2	ID=GMOD_00002141-RA:cds;Parent=GMOD_00002141-RA;
scf7180000028548	maker	CDS	111830	111831	.	-	2	ID=GMOD_00002141-RA:cds;Parent=GMOD_00002141-RA;
scf7180000028548	maker	three_prime_UTR	111392	111829	.	-	.	ID=GMOD_00002141-RA:three_prime_utr;Parent=GMOD_00002141-RA;
scf7180000035299	maker	gene	7759	11456	.	+	.	ID=GMOD_00008914;Name=GMOD_00008914;Alias=maker-scf7180000035299-snap-gene-0.6;Note=Protein of unknown function;
scf7180000035299	maker	mRNA	7759	11456	.	+	.	ID=GMOD_00008914-RA;Parent=GMOD_00008914;Name=GMOD_00008914-RA;Alias=maker-scf7180000035299-snap-gene-0.6-mRNA-1;_AED=0.20;_QI=212|1|0.66|1|0.5|1|3|470|88;_eAED=0.20;Note=Protein of unknown function;
scf7180000035299	maker	exon	7759	8443	.	+	.	ID=GMOD_00008914-RA:exon:0;Parent=GMOD_00008914-RA;
scf7180000035299	maker	exon	10677	10882	.	+	.	ID=GMOD_00008914-RA:exon:1;Parent=GMOD_00008914-RA;
scf7180000035299	maker	exon	11399	11456	.	+	.	ID=GMOD_00008914-RA:exon:2;Parent=GMOD_00008914-RA;
scf7180000035299	maker	five_prime_UTR	7759	7970	.	+	.	ID=GMOD_00008914-RA:five_prime_utr;Parent=GMOD_00008914-RA;
scf7180000035299	maker	CDS	7971	8237	.	+	0	ID=GMOD_00008914-RA:cds;Parent=GMOD_00008914-RA;
scf7180000035299	maker	three_prime_UTR	8238	8443	.	+	.	ID=GMOD_00008914-RA:three_prime_utr;Parent=GMOD_00008914-RA;
scf7180000035299	maker	three_prime_UTR	10677	10882	.	+	.	ID=GMOD_00008914-RA:three_prime_utr;Parent=GMOD_00008914-RA;
scf7180000035299	maker	three_prime_UTR	11399	11456	.	+	.	ID=GMOD_00008914-RA:three_prime_utr;Parent=GMOD_00008914-RA;
scf7180000035299	maker	gene	28	7037	.	-	.	ID=GMOD_00008913;Name=GMOD_00008913;Alias=maker-scf7180000035299-snap-gene-0.7;Dbxref=InterPro:IPR032446,Pfam:PF16501;Note=Similar to SCAPER: S phase cyclin A-associated protein in the endoplasmic reticulum (Homo sapiens OX%3D9606);
scf7180000035299	maker	mRNA	28	7037	.	-	.	ID=GMOD_00008913-RA;Parent=GMOD_00008913;Name=GMOD_00008913-RA;Alias=maker-scf7180000035299-snap-gene-0.7-mRNA-1;Dbxref=InterPro:IPR032446,Pfam:PF16501;_AED=0.21;_QI=217|0.66|0.5|0.75|0|0.25|4|0|821;_eAED=0.21;Note=Similar to SCAPER: S phase cyclin A-associated protein in the endoplasmic reticulum (Homo sapiens OX%3D9606);
scf7180000035299	maker	exon	28	863	.	-	.	ID=GMOD_00008913-RA:exon:6;Parent=GMOD_00008913-RA;
scf7180000035299	maker	exon	1152	2550	.	-	.	ID=GMOD_00008913-RA:exon:5;Parent=GMOD_00008913-RA;
scf7180000035299	maker	exon	5644	5786	.	-	.	ID=GMOD_00008913-RA:exon:4;Parent=GMOD_00008913-RA;
scf7180000035299	maker	exon	6736	7037	.	-	.	ID=GMOD_00008913-RA:exon:3;Parent=GMOD_00008913-RA;
scf7180000035299	maker	five_prime_UTR	6821	7037	.	-	.	ID=GMOD_00008913-RA:five_prime_utr;Parent=GMOD_00008913-RA;
scf7180000035299	maker	CDS	6736	6820	.	-	0	ID=GMOD_00008913-RA:cds;Parent=GMOD_00008913-RA;
scf7180000035299	maker	CDS	5644	5786	.	-	2	ID=GMOD_00008913-RA:cds;Parent=GMOD_00008913-RA;
scf7180000035299	maker	CDS	1152	2550	.	-	0	ID=GMOD_00008913-RA:cds;Parent=GMOD_00008913-RA;
scf7180000035299	maker	CDS	28	863	.	-	2	ID=GMOD_00008913-RA:cds;Parent=GMOD_00008913-RA;
scf7180000028013	maker	gene	25009	26096	.	+	.	ID=GMOD_00007400;Name=GMOD_00007400;Alias=maker-scf7180000028013-snap-gene-0.6;Note=Protein of unknown function;
scf7180000028013	maker	mRNA	25009	26096	.	+	.	ID=GMOD_00007400-RA;Parent=GMOD_00007400;Name=GMOD_00007400-RA;Alias=maker-scf7180000028013-snap-gene-0.6-mRNA-1;_AED=0.21;_QI=0|1|0.66|1|1|1|3|71|199;_eAED=0.21;Note=Protein of unknown function;
scf7180000028013	maker	exon	25009	25158	.	+	.	ID=GMOD_00007400-RA:exon:26;Parent=GMOD_00007400-RA;
scf7180000028013	maker	exon	25383	25745	.	+	.	ID=GMOD_00007400-RA:exon:27;Parent=GMOD_00007400-RA;
scf7180000028013	maker	exon	25939	26096	.	+	.	ID=GMOD_00007400-RA:exon:28;Parent=GMOD_00007400-RA;
scf7180000028013	maker	CDS	25009	25158	.	+	0	ID=GMOD_00007400-RA:cds;Parent=GMOD_00007400-RA;
scf7180000028013	maker	CDS	25383	25745	.	+	0	ID=GMOD_00007400-RA:cds;Parent=GMOD_00007400-RA;
scf7180000028013	maker	CDS	25939	26025	.	+	0	ID=GMOD_00007400-RA:cds;Parent=GMOD_00007400-RA;
scf7180000028013	maker	three_prime_UTR	26026	26096	.	+	.	ID=GMOD_00007400-RA:three_prime_utr;Parent=GMOD_00007400-RA;
scf7180000027470	maker	gene	86556	103921	.	-	.	ID=GMOD_00002421;Name=GMOD_00002421;Alias=augustus_masked-scf7180000027470-processed-gene-0.6;Dbxref=InterPro:IPR001223,InterPro:IPR002557,Pfam:PF00704,Pfam:PF01607;Ontology_term=GO:0005576,GO:0005975,GO:0006030,GO:0008061;Note=Similar to CHIT1: Chitotriosidase-1 (Homo sapiens OX%3D9606);
scf7180000027470	maker	mRNA	86556	103921	.	-	.	ID=GMOD_00002421-RA;Parent=GMOD_00002421;Name=GMOD_00002421-RA;Alias=augustus_masked-scf7180000027470-processed-gene-0.6-mRNA-1;Dbxref=InterPro:IPR001223,InterPro:IPR002557,Pfam:PF00704,Pfam:PF01607;Ontology_term=GO:0005576,GO:0005975,GO:0006030,GO:0008061;_AED=0.07;_QI=317|0.78|0.86|0.93|1|0.93|15|1424|686;_eAED=0.07;Note=Similar to CHIT1: Chitotriosidase-1 (Homo sapiens OX%3D9606);
scf7180000027470	maker	exon	86556	88194	.	-	.	ID=GMOD_00002421-RA:exon:23;Parent=GMOD_00002421-RA;
scf7180000027470	maker	exon	89068	89269	.	-	.	ID=GMOD_00002421-RA:exon:22;Parent=GMOD_00002421-RA;
scf7180000027470	maker	exon	90338	90510	.	-	.	ID=GMOD_00002421-RA:exon:21;Parent=GMOD_00002421-RA;
scf7180000027470	maker	exon	91245	91380	.	-	.	ID=GMOD_00002421-RA:exon:20;Parent=GMOD_00002421-RA;
scf7180000027470	maker	exon	91875	92042	.	-	.	ID=GMOD_00002421-RA:exon:19;Parent=GMOD_00002421-RA;
scf7180000027470	maker	exon	92832	93003	.	-	.	ID=GMOD_00002421-RA:exon:18;Parent=GMOD_00002421-RA;
scf7180000027470	maker	exon	94367	94521	.	-	.	ID=GMOD_00002421-RA:exon:17;Parent=GMOD_00002421-RA;
scf7180000027470	maker	exon	96095	96312	.	-	.	ID=GMOD_00002421-RA:exon:16;Parent=GMOD_00002421-RA;
scf7180000027470	maker	exon	99064	99263	.	-	.	ID=GMOD_00002421-RA:exon:15;Parent=GMOD_00002421-RA;
scf7180000027470	maker	exon	99814	99927	.	-	.	ID=GMOD_00002421-RA:exon:14;Parent=GMOD_00002421-RA;
scf7180000027470	maker	exon	100442	100486	.	-	.	ID=GMOD_00002421-RA:exon:13;Parent=GMOD_00002421-RA;
scf7180000027470	maker	exon	100980	101104	.	-	.	ID=GMOD_00002421-RA:exon:12;Parent=GMOD_00002421-RA;
scf7180000027470	maker	exon	101796	101923	.	-	.	ID=GMOD_00002421-RA:exon:11;Parent=GMOD_00002421-RA;
scf7180000027470	maker	exon	102608	102788	.	-	.	ID=GMOD_00002421-RA:exon:10;Parent=GMOD_00002421-RA;
scf7180000027470	maker	exon	103776	103921	.	-	.	ID=GMOD_00002421-RA:exon:9;Parent=GMOD_00002421-RA;
scf7180000027470	maker	five_prime_UTR	103776	103921	.	-	.	ID=GMOD_00002421-RA:five_prime_utr;Parent=GMOD_00002421-RA;
scf7180000027470	maker	five_prime_UTR	102618	102788	.	-	.	ID=GMOD_00002421-RA:five_prime_utr;Parent=GMOD_00002421-RA;
scf7180000027470	maker	CDS	102608	102617	.	-	0	ID=GMOD_00002421-RA:cds;Parent=GMOD_00002421-RA;
scf7180000027470	maker	CDS	101796	101923	.	-	2	ID=GMOD_00002421-RA:cds;Parent=GMOD_00002421-RA;
scf7180000027470	maker	CDS	100980	101104	.	-	0	ID=GMOD_00002421-RA:cds;Parent=GMOD_00002421-RA;
scf7180000027470	maker	CDS	100442	100486	.	-	1	ID=GMOD_00002421-RA:cds;Parent=GMOD_00002421-RA;
scf7180000027470	maker	CDS	99814	99927	.	-	1	ID=GMOD_00002421-RA:cds;Parent=GMOD_00002421-RA;
scf7180000027470	maker	CDS	99064	99263	.	-	1	ID=GMOD_00002421-RA:cds;Parent=GMOD_00002421-RA;
scf7180000027470	maker	CDS	96095	96312	.	-	2	ID=GMOD_00002421-RA:cds;Parent=GMOD_00002421-RA;
scf7180000027470	maker	CDS	94367	94521	.	-	0	ID=GMOD_00002421-RA:cds;Parent=GMOD_00002421-RA;
scf7180000027470	maker	CDS	92832	93003	.	-	1	ID=GMOD_00002421-RA:cds;Parent=GMOD_00002421-RA;
scf7180000027470	maker	CDS	91875	92042	.	-	0	ID=GMOD_00002421-RA:cds;Parent=GMOD_00002421-RA;
scf7180000027470	maker	CDS	91245	91380	.	-	0	ID=GMOD_00002421-RA:cds;Parent=GMOD_00002421-RA;
scf7180000027470	maker	CDS	90338	90510	.	-	2	ID=GMOD_00002421-RA:cds;Parent=GMOD_00002421-RA;
scf7180000027470	maker	CDS	89068	89269	.	-	0	ID=GMOD_00002421-RA:cds;Parent=GMOD_00002421-RA;
scf7180000027470	maker	CDS	87980	88194	.	-	2	ID=GMOD_00002421-RA:cds;Parent=GMOD_00002421-RA;
scf7180000027470	maker	three_prime_UTR	86556	87979	.	-	.	ID=GMOD_00002421-RA:three_prime_utr;Parent=GMOD_00002421-RA;
scf7180000035932	maker	gene	3	824	.	-	.	ID=GMOD_00010655;Name=GMOD_00010655;Alias=augustus_masked-scf7180000035932-processed-gene-0.3;Dbxref=InterPro:IPR009056,Pfam:PF13442;Ontology_term=GO:0009055,GO:0020037;Note=Similar to tsdA: Thiosulfate dehydrogenase (Pseudomonas stutzeri (strain A1501) OX%3D379731);
scf7180000035932	maker	mRNA	3	824	.	-	.	ID=GMOD_00010655-RA;Parent=GMOD_00010655;Name=GMOD_00010655-RA;Alias=augustus_masked-scf7180000035932-processed-gene-0.3-mRNA-1;Dbxref=InterPro:IPR009056,Pfam:PF13442;Ontology_term=GO:0009055,GO:0020037;_AED=0.23;_QI=0|-1|0|1|-1|1|1|0|274;_eAED=0.23;Note=Similar to tsdA: Thiosulfate dehydrogenase (Pseudomonas stutzeri (strain A1501) OX%3D379731);
scf7180000035932	maker	exon	3	824	.	-	.	ID=GMOD_00010655-RA:exon:0;Parent=GMOD_00010655-RA;
scf7180000035932	maker	CDS	3	824	.	-	0	ID=GMOD_00010655-RA:cds;Parent=GMOD_00010655-RA;
scf7180000035932	maker	gene	884	1531	.	-	.	ID=GMOD_00010656;Name=GMOD_00010656;Alias=augustus_masked-scf7180000035932-processed-gene-0.4;Dbxref=InterPro:IPR009056,Pfam:PF00034;Ontology_term=GO:0009055,GO:0020037;Note=Similar to tsdB: Thiosulfate dehydrogenase electron acceptor (Pseudomonas stutzeri (strain A1501) OX%3D379731);
scf7180000035932	maker	mRNA	884	1531	.	-	.	ID=GMOD_00010656-RA;Parent=GMOD_00010656;Name=GMOD_00010656-RA;Alias=augustus_masked-scf7180000035932-processed-gene-0.4-mRNA-1;Dbxref=InterPro:IPR009056,Pfam:PF00034;Ontology_term=GO:0009055,GO:0020037;_AED=0.30;_QI=0|-1|0|1|-1|1|1|0|215;_eAED=0.30;Note=Similar to tsdB: Thiosulfate dehydrogenase electron acceptor (Pseudomonas stutzeri (strain A1501) OX%3D379731);
scf7180000035932	maker	exon	884	1531	.	-	.	ID=GMOD_00010656-RA:exon:1;Parent=GMOD_00010656-RA;
scf7180000035932	maker	CDS	884	1531	.	-	0	ID=GMOD_00010656-RA:cds;Parent=GMOD_00010656-RA;
agouti_scaf_43	maker	gene	17232	46165	.	+	.	ID=GMOD_00002971;Name=GMOD_00002971;Alias=maker-agouti_scaf_43-snap-gene-0.15;Dbxref=InterPro:IPR018862,Pfam:PF10477;Note=Protein of unknown function;
agouti_scaf_43	maker	mRNA	17232	46165	.	+	.	ID=GMOD_00002971-RA;Parent=GMOD_00002971;Name=GMOD_00002971-RA;Alias=maker-agouti_scaf_43-snap-gene-0.15-mRNA-1;Dbxref=InterPro:IPR018862,Pfam:PF10477;_AED=0.03;_QI=394|0.90|0.86|0.95|0.95|0.95|23|3239|930;_eAED=0.03;Note=Protein of unknown function;
agouti_scaf_43	maker	exon	17232	17698	.	+	.	ID=GMOD_00002971-RA:exon:86;Parent=GMOD_00002971-RA;
agouti_scaf_43	maker	exon	23999	24173	.	+	.	ID=GMOD_00002971-RA:exon:87;Parent=GMOD_00002971-RA;
agouti_scaf_43	maker	exon	24750	24828	.	+	.	ID=GMOD_00002971-RA:exon:88;Parent=GMOD_00002971-RA;
agouti_scaf_43	maker	exon	25947	26169	.	+	.	ID=GMOD_00002971-RA:exon:89;Parent=GMOD_00002971-RA;
agouti_scaf_43	maker	exon	27589	27709	.	+	.	ID=GMOD_00002971-RA:exon:90;Parent=GMOD_00002971-RA;
agouti_scaf_43	maker	exon	28723	28815	.	+	.	ID=GMOD_00002971-RA:exon:91;Parent=GMOD_00002971-RA;
agouti_scaf_43	maker	exon	31672	31732	.	+	.	ID=GMOD_00002971-RA:exon:92;Parent=GMOD_00002971-RA;
agouti_scaf_43	maker	exon	31739	31945	.	+	.	ID=GMOD_00002971-RA:exon:93;Parent=GMOD_00002971-RA;
agouti_scaf_43	maker	exon	32889	33002	.	+	.	ID=GMOD_00002971-RA:exon:94;Parent=GMOD_00002971-RA;
agouti_scaf_43	maker	exon	33247	33358	.	+	.	ID=GMOD_00002971-RA:exon:95;Parent=GMOD_00002971-RA;
agouti_scaf_43	maker	exon	33796	33945	.	+	.	ID=GMOD_00002971-RA:exon:96;Parent=GMOD_00002971-RA;
agouti_scaf_43	maker	exon	34211	34329	.	+	.	ID=GMOD_00002971-RA:exon:97;Parent=GMOD_00002971-RA;
agouti_scaf_43	maker	exon	34540	34659	.	+	.	ID=GMOD_00002971-RA:exon:98;Parent=GMOD_00002971-RA;
agouti_scaf_43	maker	exon	34998	35117	.	+	.	ID=GMOD_00002971-RA:exon:99;Parent=GMOD_00002971-RA;
agouti_scaf_43	maker	exon	36126	36225	.	+	.	ID=GMOD_00002971-RA:exon:100;Parent=GMOD_00002971-RA;
agouti_scaf_43	maker	exon	36794	36921	.	+	.	ID=GMOD_00002971-RA:exon:101;Parent=GMOD_00002971-RA;
agouti_scaf_43	maker	exon	37439	37538	.	+	.	ID=GMOD_00002971-RA:exon:102;Parent=GMOD_00002971-RA;
agouti_scaf_43	maker	exon	38859	39034	.	+	.	ID=GMOD_00002971-RA:exon:103;Parent=GMOD_00002971-RA;
agouti_scaf_43	maker	exon	39475	39588	.	+	.	ID=GMOD_00002971-RA:exon:104;Parent=GMOD_00002971-RA;
agouti_scaf_43	maker	exon	40283	40366	.	+	.	ID=GMOD_00002971-RA:exon:105;Parent=GMOD_00002971-RA;
agouti_scaf_43	maker	exon	40803	40865	.	+	.	ID=GMOD_00002971-RA:exon:106;Parent=GMOD_00002971-RA;
agouti_scaf_43	maker	exon	41810	41897	.	+	.	ID=GMOD_00002971-RA:exon:107;Parent=GMOD_00002971-RA;
agouti_scaf_43	maker	exon	42754	46165	.	+	.	ID=GMOD_00002971-RA:exon:108;Parent=GMOD_00002971-RA;
agouti_scaf_43	maker	five_prime_UTR	17232	17625	.	+	.	ID=GMOD_00002971-RA:five_prime_utr;Parent=GMOD_00002971-RA;
agouti_scaf_43	maker	CDS	17626	17698	.	+	0	ID=GMOD_00002971-RA:cds;Parent=GMOD_00002971-RA;
agouti_scaf_43	maker	CDS	23999	24173	.	+	2	ID=GMOD_00002971-RA:cds;Parent=GMOD_00002971-RA;
agouti_scaf_43	maker	CDS	24750	24828	.	+	1	ID=GMOD_00002971-RA:cds;Parent=GMOD_00002971-RA;
agouti_scaf_43	maker	CDS	25947	26169	.	+	0	ID=GMOD_00002971-RA:cds;Parent=GMOD_00002971-RA;
agouti_scaf_43	maker	CDS	27589	27709	.	+	2	ID=GMOD_00002971-RA:cds;Parent=GMOD_00002971-RA;
agouti_scaf_43	maker	CDS	28723	28815	.	+	1	ID=GMOD_00002971-RA:cds;Parent=GMOD_00002971-RA;
agouti_scaf_43	maker	CDS	31672	31732	.	+	1	ID=GMOD_00002971-RA:cds;Parent=GMOD_00002971-RA;
agouti_scaf_43	maker	CDS	31739	31945	.	+	0	ID=GMOD_00002971-RA:cds;Parent=GMOD_00002971-RA;
agouti_scaf_43	maker	CDS	32889	33002	.	+	0	ID=GMOD_00002971-RA:cds;Parent=GMOD_00002971-RA;
agouti_scaf_43	maker	CDS	33247	33358	.	+	0	ID=GMOD_00002971-RA:cds;Parent=GMOD_00002971-RA;
agouti_scaf_43	maker	CDS	33796	33945	.	+	2	ID=GMOD_00002971-RA:cds;Parent=GMOD_00002971-RA;
agouti_scaf_43	maker	CDS	34211	34329	.	+	2	ID=GMOD_00002971-RA:cds;Parent=GMOD_00002971-RA;
agouti_scaf_43	maker	CDS	34540	34659	.	+	0	ID=GMOD_00002971-RA:cds;Parent=GMOD_00002971-RA;
agouti_scaf_43	maker	CDS	34998	35117	.	+	0	ID=GMOD_00002971-RA:cds;Parent=GMOD_00002971-RA;
agouti_scaf_43	maker	CDS	36126	36225	.	+	0	ID=GMOD_00002971-RA:cds;Parent=GMOD_00002971-RA;
agouti_scaf_43	maker	CDS	36794	36921	.	+	2	ID=GMOD_00002971-RA:cds;Parent=GMOD_00002971-RA;
agouti_scaf_43	maker	CDS	37439	37538	.	+	0	ID=GMOD_00002971-RA:cds;Parent=GMOD_00002971-RA;
agouti_scaf_43	maker	CDS	38859	39034	.	+	2	ID=GMOD_00002971-RA:cds;Parent=GMOD_00002971-RA;
agouti_scaf_43	maker	CDS	39475	39588	.	+	0	ID=GMOD_00002971-RA:cds;Parent=GMOD_00002971-RA;
agouti_scaf_43	maker	CDS	40283	40366	.	+	0	ID=GMOD_00002971-RA:cds;Parent=GMOD_00002971-RA;
agouti_scaf_43	maker	CDS	40803	40865	.	+	0	ID=GMOD_00002971-RA:cds;Parent=GMOD_00002971-RA;
agouti_scaf_43	maker	CDS	41810	41897	.	+	0	ID=GMOD_00002971-RA:cds;Parent=GMOD_00002971-RA;
agouti_scaf_43	maker	CDS	42754	42926	.	+	2	ID=GMOD_00002971-RA:cds;Parent=GMOD_00002971-RA;
agouti_scaf_43	maker	three_prime_UTR	42927	46165	.	+	.	ID=GMOD_00002971-RA:three_prime_utr;Parent=GMOD_00002971-RA;
agouti_scaf_43	maker	gene	59990	83859	.	+	.	ID=GMOD_00002972;Name=GMOD_00002972;Alias=maker-agouti_scaf_43-augustus-gene-0.19;Note=Protein of unknown function;
agouti_scaf_43	maker	mRNA	59990	83859	.	+	.	ID=GMOD_00002972-RA;Parent=GMOD_00002972;Name=GMOD_00002972-RA;Alias=maker-agouti_scaf_43-augustus-gene-0.19-mRNA-1;_AED=0.19;_QI=0|0.55|0.5|0.6|1|1|10|1105|4459;_eAED=0.19;Note=Protein of unknown function;
agouti_scaf_43	maker	exon	59990	60038	.	+	.	ID=GMOD_00002972-RA:exon:109;Parent=GMOD_00002972-RA;
agouti_scaf_43	maker	exon	60676	60717	.	+	.	ID=GMOD_00002972-RA:exon:110;Parent=GMOD_00002972-RA;
agouti_scaf_43	maker	exon	63083	63266	.	+	.	ID=GMOD_00002972-RA:exon:111;Parent=GMOD_00002972-RA;
agouti_scaf_43	maker	exon	63444	63510	.	+	.	ID=GMOD_00002972-RA:exon:112;Parent=GMOD_00002972-RA;
agouti_scaf_43	maker	exon	64837	73729	.	+	.	ID=GMOD_00002972-RA:exon:113;Parent=GMOD_00002972-RA;
agouti_scaf_43	maker	exon	75058	75158	.	+	.	ID=GMOD_00002972-RA:exon:114;Parent=GMOD_00002972-RA;
agouti_scaf_43	maker	exon	76219	76404	.	+	.	ID=GMOD_00002972-RA:exon:115;Parent=GMOD_00002972-RA;
agouti_scaf_43	maker	exon	77509	79676	.	+	.	ID=GMOD_00002972-RA:exon:116;Parent=GMOD_00002972-RA;
agouti_scaf_43	maker	exon	80416	80829	.	+	.	ID=GMOD_00002972-RA:exon:117;Parent=GMOD_00002972-RA;
agouti_scaf_43	maker	exon	81479	83859	.	+	.	ID=GMOD_00002972-RA:exon:118;Parent=GMOD_00002972-RA;
agouti_scaf_43	maker	CDS	59990	60038	.	+	0	ID=GMOD_00002972-RA:cds;Parent=GMOD_00002972-RA;
agouti_scaf_43	maker	CDS	60676	60717	.	+	2	ID=GMOD_00002972-RA:cds;Parent=GMOD_00002972-RA;
agouti_scaf_43	maker	CDS	63083	63266	.	+	2	ID=GMOD_00002972-RA:cds;Parent=GMOD_00002972-RA;
agouti_scaf_43	maker	CDS	63444	63510	.	+	1	ID=GMOD_00002972-RA:cds;Parent=GMOD_00002972-RA;
agouti_scaf_43	maker	CDS	64837	73729	.	+	0	ID=GMOD_00002972-RA:cds;Parent=GMOD_00002972-RA;
agouti_scaf_43	maker	CDS	75058	75158	.	+	2	ID=GMOD_00002972-RA:cds;Parent=GMOD_00002972-RA;
agouti_scaf_43	maker	CDS	76219	76404	.	+	0	ID=GMOD_00002972-RA:cds;Parent=GMOD_00002972-RA;
agouti_scaf_43	maker	CDS	77509	79676	.	+	0	ID=GMOD_00002972-RA:cds;Parent=GMOD_00002972-RA;
agouti_scaf_43	maker	CDS	80416	80829	.	+	1	ID=GMOD_00002972-RA:cds;Parent=GMOD_00002972-RA;
agouti_scaf_43	maker	CDS	81479	82754	.	+	1	ID=GMOD_00002972-RA:cds;Parent=GMOD_00002972-RA;
agouti_scaf_43	maker	three_prime_UTR	82755	83859	.	+	.	ID=GMOD_00002972-RA:three_prime_utr;Parent=GMOD_00002972-RA;
agouti_scaf_43	maker	gene	4559	16428	.	-	.	ID=GMOD_00002970;Name=GMOD_00002970;Alias=maker-agouti_scaf_43-snap-gene-0.17;Dbxref=InterPro:IPR000061,InterPro:IPR019147,Pfam:PF01805,Pfam:PF09750;Ontology_term=GO:0003723,GO:0006396;Note=Similar to su(w[a]): Protein suppressor of white apricot (Drosophila melanogaster OX%3D7227);
agouti_scaf_43	maker	mRNA	4559	16428	.	-	.	ID=GMOD_00002970-RA;Parent=GMOD_00002970;Name=GMOD_00002970-RA;Alias=maker-agouti_scaf_43-snap-gene-0.17-mRNA-1;Dbxref=InterPro:IPR000061,InterPro:IPR019147,Pfam:PF01805,Pfam:PF09750;Ontology_term=GO:0003723,GO:0006396;_AED=0.05;_QI=276|1|0.92|1|0.92|1|14|437|923;_eAED=0.05;Note=Similar to su(w[a]): Protein suppressor of white apricot (Drosophila melanogaster OX%3D7227);
agouti_scaf_43	maker	exon	4559	5308	.	-	.	ID=GMOD_00002970-RA:exon:132;Parent=GMOD_00002970-RA;
agouti_scaf_43	maker	exon	5647	5682	.	-	.	ID=GMOD_00002970-RA:exon:131;Parent=GMOD_00002970-RA;
agouti_scaf_43	maker	exon	6244	6292	.	-	.	ID=GMOD_00002970-RA:exon:130;Parent=GMOD_00002970-RA;
agouti_scaf_43	maker	exon	6854	6941	.	-	.	ID=GMOD_00002970-RA:exon:129;Parent=GMOD_00002970-RA;
agouti_scaf_43	maker	exon	7379	7509	.	-	.	ID=GMOD_00002970-RA:exon:128;Parent=GMOD_00002970-RA;
agouti_scaf_43	maker	exon	8294	8944	.	-	.	ID=GMOD_00002970-RA:exon:127;Parent=GMOD_00002970-RA;
agouti_scaf_43	maker	exon	9396	9662	.	-	.	ID=GMOD_00002970-RA:exon:126;Parent=GMOD_00002970-RA;
agouti_scaf_43	maker	exon	10215	10418	.	-	.	ID=GMOD_00002970-RA:exon:125;Parent=GMOD_00002970-RA;
agouti_scaf_43	maker	exon	11648	11876	.	-	.	ID=GMOD_00002970-RA:exon:124;Parent=GMOD_00002970-RA;
agouti_scaf_43	maker	exon	12842	12903	.	-	.	ID=GMOD_00002970-RA:exon:123;Parent=GMOD_00002970-RA;
agouti_scaf_43	maker	exon	13664	13880	.	-	.	ID=GMOD_00002970-RA:exon:122;Parent=GMOD_00002970-RA;
agouti_scaf_43	maker	exon	14007	14164	.	-	.	ID=GMOD_00002970-RA:exon:121;Parent=GMOD_00002970-RA;
agouti_scaf_43	maker	exon	14379	14548	.	-	.	ID=GMOD_00002970-RA:exon:120;Parent=GMOD_00002970-RA;
agouti_scaf_43	maker	exon	15956	16428	.	-	.	ID=GMOD_00002970-RA:exon:119;Parent=GMOD_00002970-RA;
agouti_scaf_43	maker	five_prime_UTR	16153	16428	.	-	.	ID=GMOD_00002970-RA:five_prime_utr;Parent=GMOD_00002970-RA;
agouti_scaf_43	maker	CDS	15956	16152	.	-	0	ID=GMOD_00002970-RA:cds;Parent=GMOD_00002970-RA;
agouti_scaf_43	maker	CDS	14379	14548	.	-	1	ID=GMOD_00002970-RA:cds;Parent=GMOD_00002970-RA;
agouti_scaf_43	maker	CDS	14007	14164	.	-	2	ID=GMOD_00002970-RA:cds;Parent=GMOD_00002970-RA;
agouti_scaf_43	maker	CDS	13664	13880	.	-	0	ID=GMOD_00002970-RA:cds;Parent=GMOD_00002970-RA;
agouti_scaf_43	maker	CDS	12842	12903	.	-	2	ID=GMOD_00002970-RA:cds;Parent=GMOD_00002970-RA;
agouti_scaf_43	maker	CDS	11648	11876	.	-	0	ID=GMOD_00002970-RA:cds;Parent=GMOD_00002970-RA;
agouti_scaf_43	maker	CDS	10215	10418	.	-	2	ID=GMOD_00002970-RA:cds;Parent=GMOD_00002970-RA;
agouti_scaf_43	maker	CDS	9396	9662	.	-	2	ID=GMOD_00002970-RA:cds;Parent=GMOD_00002970-RA;
agouti_scaf_43	maker	CDS	8294	8944	.	-	2	ID=GMOD_00002970-RA:cds;Parent=GMOD_00002970-RA;
agouti_scaf_43	maker	CDS	7379	7509	.	-	2	ID=GMOD_00002970-RA:cds;Parent=GMOD_00002970-RA;
agouti_scaf_43	maker	CDS	6854	6941	.	-	0	ID=GMOD_00002970-RA:cds;Parent=GMOD_00002970-RA;
agouti_scaf_43	maker	CDS	6244	6292	.	-	2	ID=GMOD_00002970-RA:cds;Parent=GMOD_00002970-RA;
agouti_scaf_43	maker	CDS	5647	5682	.	-	1	ID=GMOD_00002970-RA:cds;Parent=GMOD_00002970-RA;
agouti_scaf_43	maker	CDS	4996	5308	.	-	1	ID=GMOD_00002970-RA:cds;Parent=GMOD_00002970-RA;
agouti_scaf_43	maker	three_prime_UTR	4559	4995	.	-	.	ID=GMOD_00002970-RA:three_prime_utr;Parent=GMOD_00002970-RA;
scf7180000031203	maker	gene	4	3429	.	+	.	ID=GMOD_00009759;Name=GMOD_00009759;Alias=maker-scf7180000031203-snap-gene-0.0;Note=Protein of unknown function;
scf7180000031203	maker	mRNA	4	3429	.	+	.	ID=GMOD_00009759-RA;Parent=GMOD_00009759;Name=GMOD_00009759-RA;Alias=maker-scf7180000031203-snap-gene-0.0-mRNA-1;_AED=0.59;_QI=55|0|0.33|0.33|1|1|3|0|103;_eAED=0.59;Note=Protein of unknown function;
scf7180000031203	maker	exon	4	142	.	+	.	ID=GMOD_00009759-RA:exon:0;Parent=GMOD_00009759-RA;
scf7180000031203	maker	exon	2643	2742	.	+	.	ID=GMOD_00009759-RA:exon:1;Parent=GMOD_00009759-RA;
scf7180000031203	maker	exon	3305	3429	.	+	.	ID=GMOD_00009759-RA:exon:2;Parent=GMOD_00009759-RA;
scf7180000031203	maker	five_prime_UTR	4	58	.	+	.	ID=GMOD_00009759-RA:five_prime_utr;Parent=GMOD_00009759-RA;
scf7180000031203	maker	CDS	59	142	.	+	0	ID=GMOD_00009759-RA:cds;Parent=GMOD_00009759-RA;
scf7180000031203	maker	CDS	2643	2742	.	+	0	ID=GMOD_00009759-RA:cds;Parent=GMOD_00009759-RA;
scf7180000031203	maker	CDS	3305	3429	.	+	2	ID=GMOD_00009759-RA:cds;Parent=GMOD_00009759-RA;
agouti_scaf_816	maker	gene	67397	76360	.	+	.	ID=GMOD_00002684;Name=GMOD_00002684;Alias=maker-agouti_scaf_816-augustus-gene-0.16;Dbxref=InterPro:IPR000323,InterPro:IPR005018,InterPro:IPR024548,Pfam:PF01082,Pfam:PF03351,Pfam:PF03712;Ontology_term=GO:0004497,GO:0005507,GO:0016715,GO:0055114;Note=Similar to CG5235: MOXD1 homolog 1 (Drosophila melanogaster OX%3D7227);
agouti_scaf_816	maker	mRNA	67397	76360	.	+	.	ID=GMOD_00002684-RA;Parent=GMOD_00002684;Name=GMOD_00002684-RA;Alias=maker-agouti_scaf_816-augustus-gene-0.16-mRNA-1;Dbxref=InterPro:IPR000323,InterPro:IPR005018,InterPro:IPR024548,Pfam:PF01082,Pfam:PF03351,Pfam:PF03712;Ontology_term=GO:0004497,GO:0005507,GO:0016715,GO:0055114;_AED=0.08;_QI=0|1|1|1|1|1|11|1022|590;_eAED=0.08;Note=Similar to CG5235: MOXD1 homolog 1 (Drosophila melanogaster OX%3D72…
agouti_scaf_816	maker	exon	67397	67558	.	+	.	ID=GMOD_00002684-RA:exon:77;Parent=GMOD_00002684-RA;
agouti_scaf_816	maker	exon	67985	68143	.	+	.	ID=GMOD_00002684-RA:exon:78;Parent=GMOD_00002684-RA;
agouti_scaf_816	maker	exon	69084	69396	.	+	.	ID=GMOD_00002684-RA:exon:79;Parent=GMOD_00002684-RA;
agouti_scaf_816	maker	exon	70412	70513	.	+	.	ID=GMOD_00002684-RA:exon:80;Parent=GMOD_00002684-RA;
agouti_scaf_816	maker	exon	71362	71525	.	+	.	ID=GMOD_00002684-RA:exon:81;Parent=GMOD_00002684-RA;
agouti_scaf_816	maker	exon	71919	72035	.	+	.	ID=GMOD_00002684-RA:exon:82;Parent=GMOD_00002684-RA;
agouti_scaf_816	maker	exon	72398	72544	.	+	.	ID=GMOD_00002684-RA:exon:83;Parent=GMOD_00002684-RA;
agouti_scaf_816	maker	exon	72693	72847	.	+	.	ID=GMOD_00002684-RA:exon:84;Parent=GMOD_00002684-RA;
agouti_scaf_816	maker	exon	73872	73969	.	+	.	ID=GMOD_00002684-RA:exon:85;Parent=GMOD_00002684-RA;
agouti_scaf_816	maker	exon	74289	74455	.	+	.	ID=GMOD_00002684-RA:exon:86;Parent=GMOD_00002684-RA;
agouti_scaf_816	maker	exon	75150	76360	.	+	.	ID=GMOD_00002684-RA:exon:87;Parent=GMOD_00002684-RA;
agouti_scaf_816	maker	CDS	67397	67558	.	+	0	ID=GMOD_00002684-RA:cds;Parent=GMOD_00002684-RA;
agouti_scaf_816	maker	CDS	67985	68143	.	+	0	ID=GMOD_00002684-RA:cds;Parent=GMOD_00002684-RA;
agouti_scaf_816	maker	CDS	69084	69396	.	+	0	ID=GMOD_00002684-RA:cds;Parent=GMOD_00002684-RA;
agouti_scaf_816	maker	CDS	70412	70513	.	+	2	ID=GMOD_00002684-RA:cds;Parent=GMOD_00002684-RA;
agouti_scaf_816	maker	CDS	71362	71525	.	+	2	ID=GMOD_00002684-RA:cds;Parent=GMOD_00002684-RA;
agouti_scaf_816	maker	CDS	71919	72035	.	+	0	ID=GMOD_00002684-RA:cds;Parent=GMOD_00002684-RA;
agouti_scaf_816	maker	CDS	72398	72544	.	+	0	ID=GMOD_00002684-RA:cds;Parent=GMOD_00002684-RA;
agouti_scaf_816	maker	CDS	72693	72847	.	+	0	ID=GMOD_00002684-RA:cds;Parent=GMOD_00002684-RA;
agouti_scaf_816	maker	CDS	73872	73969	.	+	1	ID=GMOD_00002684-RA:cds;Parent=GMOD_00002684-RA;
agouti_scaf_816	maker	CDS	74289	74455	.	+	2	ID=GMOD_00002684-RA:cds;Parent=GMOD_00002684-RA;
agouti_scaf_816	maker	CDS	75150	75338	.	+	0	ID=GMOD_00002684-RA:cds;Parent=GMOD_00002684-RA;
agouti_scaf_816	maker	three_prime_UTR	75339	76360	.	+	.	ID=GMOD_00002684-RA:three_prime_utr;Parent=GMOD_00002684-RA;
scf7180000038497	maker	gene	474	1334	.	+	.	ID=GMOD_00010619;Name=GMOD_00010619;Alias=snap_masked-scf7180000038497-processed-gene-0.1;Dbxref=InterPro:IPR000631,Pfam:PF01256;Ontology_term=GO:0052855;Note=Similar to nnr: Bifunctional NAD(P)H-hydrate repair enzyme Nnr (Coxiella burnetii (strain RSA 493 / Nine Mile phase I) OX%3D227377);
scf7180000038497	maker	mRNA	474	1334	.	+	.	ID=GMOD_00010619-RA;Parent=GMOD_00010619;Name=GMOD_00010619-RA;Alias=snap_masked-scf7180000038497-processed-gene-0.1-mRNA-1;Dbxref=InterPro:IPR000631,Pfam:PF01256;Ontology_term=GO:0052855;_AED=0.20;_QI=0|-1|0|1|-1|1|1|0|286;_eAED=0.20;Note=Similar to nnr: Bifunctional NAD(P)H-hydrate repair enzyme Nnr (Coxiella burnetii (strain RSA 493 / Nine Mile phase I) OX%3D227377);
scf7180000038497	maker	exon	474	1334	.	+	.	ID=GMOD_00010619-RA:exon:18;Parent=GMOD_00010619-RA;
scf7180000038497	maker	CDS	474	1334	.	+	0	ID=GMOD_00010619-RA:cds;Parent=GMOD_00010619-RA;
scf7180000038497	maker	gene	1361	1792	.	+	.	ID=GMOD_00010620;Name=GMOD_00010620;Alias=snap_masked-scf7180000038497-processed-gene-0.2;Dbxref=InterPro:IPR003442,Pfam:PF02367;Ontology_term=GO:0002949;Note=Similar to tsaE: tRNA threonylcarbamoyladenosine biosynthesis protein TsaE (Shigella flexneri OX%3D623);
scf7180000038497	maker	mRNA	1361	1792	.	+	.	ID=GMOD_00010620-RA;Parent=GMOD_00010620;Name=GMOD_00010620-RA;Alias=snap_masked-scf7180000038497-processed-gene-0.2-mRNA-1;Dbxref=InterPro:IPR003442,Pfam:PF02367;Ontology_term=GO:0002949;_AED=0.35;_QI=0|-1|0|1|-1|1|1|0|143;_eAED=0.35;Note=Similar to tsaE: tRNA threonylcarbamoyladenosine biosynthesis protein TsaE (Shigella flexneri OX%3D623);
scf7180000038497	maker	exon	1361	1792	.	+	.	ID=GMOD_00010620-RA:exon:19;Parent=GMOD_00010620-RA;
scf7180000038497	maker	CDS	1361	1792	.	+	0	ID=GMOD_00010620-RA:cds;Parent=GMOD_00010620-RA;
scf7180000032289	maker	gene	10563	11243	.	+	.	ID=GMOD_00008384;Name=GMOD_00008384;Alias=augustus_masked-scf7180000032289-processed-gene-0.8;Dbxref=InterPro:IPR001789,InterPro:IPR001867,Pfam:PF00072,Pfam:PF00486;Ontology_term=GO:0000160,GO:0003677,GO:0006355;Note=Similar to qseB: Transcriptional regulatory protein QseB (Escherichia coli (strain K12) OX%3D83333);
scf7180000032289	maker	mRNA	10563	11243	.	+	.	ID=GMOD_00008384-RA;Parent=GMOD_00008384;Name=GMOD_00008384-RA;Alias=augustus_masked-scf7180000032289-processed-gene-0.8-mRNA-1;Dbxref=InterPro:IPR001789,InterPro:IPR001867,Pfam:PF00072,Pfam:PF00486;Ontology_term=GO:0000160,GO:0003677,GO:0006355;_AED=0.02;_QI=0|-1|0|1|-1|1|1|0|226;_eAED=0.02;Note=Similar to qseB: Transcriptional regulatory protein QseB (Escherichia coli (strain K12) OX%3D83333);
scf7180000032289	maker	exon	10563	11243	.	+	.	ID=GMOD_00008384-RA:exon:11;Parent=GMOD_00008384-RA;
scf7180000032289	maker	CDS	10563	11243	.	+	0	ID=GMOD_00008384-RA:cds;Parent=GMOD_00008384-RA;
scf7180000032289	maker	gene	13615	15027	.	+	.	ID=GMOD_00008386;Name=GMOD_00008386;Alias=augustus_masked-scf7180000032289-processed-gene-0.11;Dbxref=InterPro:IPR005814,Pfam:PF00202;Ontology_term=GO:0008483,GO:0030170;Note=Similar to rhbA: Diaminobutyrate--2-oxoglutarate aminotransferase (Rhizobium meliloti (strain 1021) OX%3D266834);
scf7180000032289	maker	mRNA	13615	15027	.	+	.	ID=GMOD_00008386-RA;Parent=GMOD_00008386;Name=GMOD_00008386-RA;Alias=augustus_masked-scf7180000032289-processed-gene-0.11-mRNA-1;Dbxref=InterPro:IPR005814,Pfam:PF00202;Ontology_term=GO:0008483,GO:0030170;_AED=0.23;_QI=0|-1|0|1|-1|1|1|0|470;_eAED=0.23;Note=Similar to rhbA: Diaminobutyrate--2-oxoglutarate aminotransferase (Rhizobium meliloti (strain 1021) OX%3D266834);
scf7180000032289	maker	exon	13615	15027	.	+	.	ID=GMOD_00008386-RA:exon:12;Parent=GMOD_00008386-RA;
scf7180000032289	maker	CDS	13615	15027	.	+	0	ID=GMOD_00008386-RA:cds;Parent=GMOD_00008386-RA;
scf7180000032289	maker	gene	12685	13452	.	+	.	ID=GMOD_00008385;Name=GMOD_00008385;Alias=snap_masked-scf7180000032289-processed-gene-0.2;Dbxref=InterPro:IPR002502,Pfam:PF01510;Ontology_term=GO:0008745,GO:0009253;Note=Similar to amiD: N-acetylmuramoyl-L-alanine amidase AmiD (Escherichia coli (strain K12) OX%3D83333);
scf7180000032289	maker	mRNA	12685	13452	.	+	.	ID=GMOD_00008385-RA;Parent=GMOD_00008385;Name=GMOD_00008385-RA;Alias=snap_masked-scf7180000032289-processed-gene-0.2-mRNA-1;Dbxref=InterPro:IPR002502,Pfam:PF01510;Ontology_term=GO:0008745,GO:0009253;_AED=0.39;_QI=0|-1|0|1|-1|1|1|0|255;_eAED=0.42;Note=Similar to amiD: N-acetylmuramoyl-L-alanine amidase AmiD (Escherichia coli (strain K12) OX%3D83333);
scf7180000032289	maker	exon	12685	13452	.	+	.	ID=GMOD_00008385-RA:exon:13;Parent=GMOD_00008385-RA;
scf7180000032289	maker	CDS	12685	13452	.	+	0	ID=GMOD_00008385-RA:cds;Parent=GMOD_00008385-RA;
scf7180000032289	maker	gene	15110	15331	.	+	.	ID=GMOD_00008387;Name=GMOD_00008387;Alias=augustus_masked-scf7180000032289-processed-gene-0.12;Dbxref=InterPro:IPR005153,Pfam:PF03621;Note=Similar to mbtH: Protein MbtH (Mycobacterium tuberculosis (strain CDC 1551 / Oshkosh) OX%3D83331);
scf7180000032289	maker	mRNA	15110	15331	.	+	.	ID=GMOD_00008387-RA;Parent=GMOD_00008387;Name=GMOD_00008387-RA;Alias=augustus_masked-scf7180000032289-processed-gene-0.12-mRNA-1;Dbxref=InterPro:IPR005153,Pfam:PF03621;_AED=0.51;_QI=0|-1|0|1|-1|1|1|0|73;_eAED=0.51;Note=Similar to mbtH: Protein MbtH (Mycobacterium tuberculosis (strain CDC 1551 / Oshkosh) OX%3D83331);
scf7180000032289	maker	exon	15110	15331	.	+	.	ID=GMOD_00008387-RA:exon:14;Parent=GMOD_00008387-RA;
scf7180000032289	maker	CDS	15110	15331	.	+	0	ID=GMOD_00008387-RA:cds;Parent=GMOD_00008387-RA;
scf7180000032289	maker	gene	8659	10386	.	-	.	ID=GMOD_00008383;Name=GMOD_00008383;Alias=snap_masked-scf7180000032289-processed-gene-0.6;Dbxref=InterPro:IPR003834,InterPro:IPR028250,Pfam:PF02683,Pfam:PF11412,Pfam:PF13899;Ontology_term=GO:0016020,GO:0017004,GO:0055114;Note=Similar to dsbD: Thiol:disulfide interchange protein DsbD (Pseudomonas sp. (strain JR1 / K1) OX%3D269087);
scf7180000032289	maker	mRNA	8659	10386	.	-	.	ID=GMOD_00008383-RA;Parent=GMOD_00008383;Name=GMOD_00008383-RA;Alias=snap_masked-scf7180000032289-processed-gene-0.6-mRNA-1;Dbxref=InterPro:IPR003834,InterPro:IPR028250,Pfam:PF02683,Pfam:PF11412,Pfam:PF13899;Ontology_term=GO:0016020,GO:0017004,GO:0055114;_AED=0.00;_QI=0|-1|0|1|-1|1|1|0|575;_eAED=0.00;Note=Similar to dsbD: Thiol:disulfide interchange protein DsbD (Pseudomonas sp. (strain JR1 / K1)…
scf7180000032289	maker	exon	8659	10386	.	-	.	ID=GMOD_00008383-RA:exon:15;Parent=GMOD_00008383-RA;
scf7180000032289	maker	CDS	8659	10386	.	-	0	ID=GMOD_00008383-RA:cds;Parent=GMOD_00008383-RA;
scf7180000034288	maker	gene	113	4813	.	-	.	ID=GMOD_00009722;Name=GMOD_00009722;Alias=augustus_masked-scf7180000034288-processed-gene-0.2;Dbxref=InterPro:IPR001826,InterPro:IPR003898,InterPro:IPR031325,Pfam:PF02917,Pfam:PF03527,Pfam:PF05593;Ontology_term=GO:0003950,GO:0005576,GO:0009405;Note=Similar to rhsC: Putative deoxyribonuclease RhsC (Dickeya dadantii (strain 3937) OX%3D198628);
scf7180000034288	maker	mRNA	113	4813	.	-	.	ID=GMOD_00009722-RA;Parent=GMOD_00009722;Name=GMOD_00009722-RA;Alias=augustus_masked-scf7180000034288-processed-gene-0.2-mRNA-1;Dbxref=InterPro:IPR001826,InterPro:IPR003898,InterPro:IPR031325,Pfam:PF02917,Pfam:PF03527,Pfam:PF05593;Ontology_term=GO:0003950,GO:0005576,GO:0009405;_AED=0.46;_QI=0|-1|0|1|-1|1|1|0|1566;_eAED=0.47;Note=Similar to rhsC: Putative deoxyribonuclease RhsC (Dickeya dadantii (…
scf7180000034288	maker	exon	113	4813	.	-	.	ID=GMOD_00009722-RA:exon:75;Parent=GMOD_00009722-RA;
scf7180000034288	maker	CDS	113	4813	.	-	0	ID=GMOD_00009722-RA:cds;Parent=GMOD_00009722-RA;
scf7180000030152	maker	gene	6084	21935	.	-	.	ID=GMOD_00006545;Name=GMOD_00006545;Alias=maker-scf7180000030152-snap-gene-0.6;Note=Protein of unknown function;
scf7180000030152	maker	mRNA	6084	21935	.	-	.	ID=GMOD_00006545-RA;Parent=GMOD_00006545;Name=GMOD_00006545-RA;Alias=maker-scf7180000030152-snap-gene-0.6-mRNA-1;_AED=0.21;_QI=5|0.75|0.8|0.8|0|0.2|5|471|85;_eAED=0.21;Note=Protein of unknown function;
scf7180000030152	maker	exon	6084	6247	.	-	.	ID=GMOD_00006545-RA:exon:6;Parent=GMOD_00006545-RA;
scf7180000030152	maker	exon	6444	6537	.	-	.	ID=GMOD_00006545-RA:exon:5;Parent=GMOD_00006545-RA;
scf7180000030152	maker	exon	8591	8795	.	-	.	ID=GMOD_00006545-RA:exon:4;Parent=GMOD_00006545-RA;
scf7180000030152	maker	exon	9023	9102	.	-	.	ID=GMOD_00006545-RA:exon:3;Parent=GMOD_00006545-RA;
scf7180000030152	maker	exon	21745	21935	.	-	.	ID=GMOD_00006545-RA:exon:2;Parent=GMOD_00006545-RA;
scf7180000030152	maker	five_prime_UTR	21931	21935	.	-	.	ID=GMOD_00006545-RA:five_prime_utr;Parent=GMOD_00006545-RA;
scf7180000030152	maker	CDS	21745	21930	.	-	0	ID=GMOD_00006545-RA:cds;Parent=GMOD_00006545-RA;
scf7180000030152	maker	CDS	9031	9102	.	-	0	ID=GMOD_00006545-RA:cds;Parent=GMOD_00006545-RA;
scf7180000030152	maker	three_prime_UTR	9023	9030	.	-	.	ID=GMOD_00006545-RA:three_prime_utr;Parent=GMOD_00006545-RA;
scf7180000030152	maker	three_prime_UTR	8591	8795	.	-	.	ID=GMOD_00006545-RA:three_prime_utr;Parent=GMOD_00006545-RA;
scf7180000030152	maker	three_prime_UTR	6444	6537	.	-	.	ID=GMOD_00006545-RA:three_prime_utr;Parent=GMOD_00006545-RA;
scf7180000030152	maker	three_prime_UTR	6084	6247	.	-	.	ID=GMOD_00006545-RA:three_prime_utr;Parent=GMOD_00006545-RA;
agouti_scaf_224	maker	gene	55225	64192	.	+	.	ID=GMOD_00002003;Name=GMOD_00002003;Alias=snap_masked-agouti_scaf_224-processed-gene-0.23;Dbxref=InterPro:IPR012934,Pfam:PF00096,Pfam:PF07776,Pfam:PF12874,Pfam:PF13912;Ontology_term=GO:0005634,GO:0008270;Note=Similar to Zinc finger protein Xfin (Xenopus laevis OX%3D8355);
agouti_scaf_224	maker	mRNA	55225	64192	.	+	.	ID=GMOD_00002003-RA;Parent=GMOD_00002003;Name=GMOD_00002003-RA;Alias=snap_masked-agouti_scaf_224-processed-gene-0.23-mRNA-1;Dbxref=InterPro:IPR012934,Pfam:PF00096,Pfam:PF07776,Pfam:PF12874,Pfam:PF13912;Ontology_term=GO:0005634,GO:0008270;_AED=0.19;_QI=276|0.75|0.8|1|0.5|1|5|106|1575;_eAED=0.19;Note=Similar to Zinc finger protein Xfin (Xenopus laevis OX%3D8355);
agouti_scaf_224	maker	exon	55225	55641	.	+	.	ID=GMOD_00002003-RA:exon:58;Parent=GMOD_00002003-RA;
agouti_scaf_224	maker	exon	56294	56446	.	+	.	ID=GMOD_00002003-RA:exon:59;Parent=GMOD_00002003-RA;
agouti_scaf_224	maker	exon	56540	56620	.	+	.	ID=GMOD_00002003-RA:exon:60;Parent=GMOD_00002003-RA;
agouti_scaf_224	maker	exon	57165	57245	.	+	.	ID=GMOD_00002003-RA:exon:61;Parent=GMOD_00002003-RA;
agouti_scaf_224	maker	exon	59815	64192	.	+	.	ID=GMOD_00002003-RA:exon:62;Parent=GMOD_00002003-RA;
agouti_scaf_224	maker	five_prime_UTR	55225	55500	.	+	.	ID=GMOD_00002003-RA:five_prime_utr;Parent=GMOD_00002003-RA;
agouti_scaf_224	maker	CDS	55501	55641	.	+	0	ID=GMOD_00002003-RA:cds;Parent=GMOD_00002003-RA;
agouti_scaf_224	maker	CDS	56294	56446	.	+	0	ID=GMOD_00002003-RA:cds;Parent=GMOD_00002003-RA;
agouti_scaf_224	maker	CDS	56540	56620	.	+	0	ID=GMOD_00002003-RA:cds;Parent=GMOD_00002003-RA;
agouti_scaf_224	maker	CDS	57165	57245	.	+	0	ID=GMOD_00002003-RA:cds;Parent=GMOD_00002003-RA;
agouti_scaf_224	maker	CDS	59815	64086	.	+	0	ID=GMOD_00002003-RA:cds;Parent=GMOD_00002003-RA;
agouti_scaf_224	maker	three_prime_UTR	64087	64192	.	+	.	ID=GMOD_00002003-RA:three_prime_utr;Parent=GMOD_00002003-RA;
agouti_scaf_224	maker	gene	38589	50304	.	+	.	ID=GMOD_00002002;Name=GMOD_00002002;Alias=maker-agouti_scaf_224-augustus-gene-0.12;Dbxref=InterPro:IPR001806,Pfam:PF00071;Ontology_term=GO:0003924,GO:0005525;Note=Similar to RAB26: Ras-related protein Rab-26 (Bos taurus OX%3D9913);
agouti_scaf_224	maker	mRNA	38589	50304	.	+	.	ID=GMOD_00002002-RA;Parent=GMOD_00002002;Name=GMOD_00002002-RA;Alias=maker-agouti_scaf_224-augustus-gene-0.12-mRNA-1;Dbxref=InterPro:IPR001806,Pfam:PF00071;Ontology_term=GO:0003924,GO:0005525;_AED=0.22;_QI=423|0.8|0.83|1|0.8|0.66|6|537|285;_eAED=0.22;Note=Similar to RAB26: Ras-related protein Rab-26 (Bos taurus OX%3D9913);
agouti_scaf_224	maker	exon	38589	38885	.	+	.	ID=GMOD_00002002-RA:exon:63;Parent=GMOD_00002002-RA;
agouti_scaf_224	maker	exon	44404	44745	.	+	.	ID=GMOD_00002002-RA:exon:64;Parent=GMOD_00002002-RA;
agouti_scaf_224	maker	exon	45297	45407	.	+	.	ID=GMOD_00002002-RA:exon:65;Parent=GMOD_00002002-RA;
agouti_scaf_224	maker	exon	47231	47339	.	+	.	ID=GMOD_00002002-RA:exon:66;Parent=GMOD_00002002-RA;
agouti_scaf_224	maker	exon	48600	48776	.	+	.	ID=GMOD_00002002-RA:exon:67;Parent=GMOD_00002002-RA;
agouti_scaf_224	maker	exon	49523	50304	.	+	.	ID=GMOD_00002002-RA:exon:68;Parent=GMOD_00002002-RA;
agouti_scaf_224	maker	five_prime_UTR	38589	38885	.	+	.	ID=GMOD_00002002-RA:five_prime_utr;Parent=GMOD_00002002-RA;
agouti_scaf_224	maker	five_prime_UTR	44404	44529	.	+	.	ID=GMOD_00002002-RA:five_prime_utr;Parent=GMOD_00002002-RA;
agouti_scaf_224	maker	CDS	44530	44745	.	+	0	ID=GMOD_00002002-RA:cds;Parent=GMOD_00002002-RA;
agouti_scaf_224	maker	CDS	45297	45407	.	+	0	ID=GMOD_00002002-RA:cds;Parent=GMOD_00002002-RA;
agouti_scaf_224	maker	CDS	47231	47339	.	+	0	ID=GMOD_00002002-RA:cds;Parent=GMOD_00002002-RA;
agouti_scaf_224	maker	CDS	48600	48776	.	+	2	ID=GMOD_00002002-RA:cds;Parent=GMOD_00002002-RA;
agouti_scaf_224	maker	CDS	49523	49767	.	+	2	ID=GMOD_00002002-RA:cds;Parent=GMOD_00002002-RA;
agouti_scaf_224	maker	three_prime_UTR	49768	50304	.	+	.	ID=GMOD_00002002-RA:three_prime_utr;Parent=GMOD_00002002-RA;
agouti_scaf_224	maker	gene	6340	36068	.	+	.	ID=GMOD_00002001;Name=GMOD_00002001;Alias=maker-agouti_scaf_224-snap-gene-0.2;Note=Protein of unknown function;
agouti_scaf_224	maker	mRNA	6340	36068	.	+	.	ID=GMOD_00002001-RA;Parent=GMOD_00002001;Name=GMOD_00002001-RA;Alias=maker-agouti_scaf_224-snap-gene-0.2-mRNA-1;_AED=0.81;_QI=0|0|0|0.25|0.66|0.75|4|0|89;_eAED=0.81;Note=Protein of unknown function;
agouti_scaf_224	maker	exon	6340	6365	.	+	.	ID=GMOD_00002001-RA:exon:69;Parent=GMOD_00002001-RA;
agouti_scaf_224	maker	exon	9601	9707	.	+	.	ID=GMOD_00002001-RA:exon:70;Parent=GMOD_00002001-RA;
agouti_scaf_224	maker	exon	12667	12760	.	+	.	ID=GMOD_00002001-RA:exon:71;Parent=GMOD_00002001-RA;
agouti_scaf_224	maker	exon	36026	36068	.	+	.	ID=GMOD_00002001-RA:exon:72;Parent=GMOD_00002001-RA;
agouti_scaf_224	maker	CDS	6340	6365	.	+	0	ID=GMOD_00002001-RA:cds;Parent=GMOD_00002001-RA;
agouti_scaf_224	maker	CDS	9601	9707	.	+	1	ID=GMOD_00002001-RA:cds;Parent=GMOD_00002001-RA;
agouti_scaf_224	maker	CDS	12667	12760	.	+	2	ID=GMOD_00002001-RA:cds;Parent=GMOD_00002001-RA;
agouti_scaf_224	maker	CDS	36026	36068	.	+	1	ID=GMOD_00002001-RA:cds;Parent=GMOD_00002001-RA;
agouti_scaf_224	maker	gene	68287	74302	.	-	.	ID=GMOD_00002004;Name=GMOD_00002004;Alias=maker-agouti_scaf_224-augustus-gene-0.15;Dbxref=InterPro:IPR002087,Pfam:PF07742;Note=Similar to TOB2: Protein Tob2 (Homo sapiens OX%3D9606);
agouti_scaf_224	maker	mRNA	68287	74302	.	-	.	ID=GMOD_00002004-RA;Parent=GMOD_00002004;Name=GMOD_00002004-RA;Alias=maker-agouti_scaf_224-augustus-gene-0.15-mRNA-1;Dbxref=InterPro:IPR002087,Pfam:PF07742;_AED=0.15;_QI=0|0|0|0.75|1|1|4|0|270;_eAED=0.15;Note=Similar to TOB2: Protein Tob2 (Homo sapiens OX%3D9606);
agouti_scaf_224	maker	exon	74257	74302	.	-	.	ID=GMOD_00002004-RA:exon:76;Parent=GMOD_00002004-RA;
agouti_scaf_224	maker	exon	71087	71386	.	-	.	ID=GMOD_00002004-RA:exon:75;Parent=GMOD_00002004-RA;
agouti_scaf_224	maker	exon	69257	69348	.	-	.	ID=GMOD_00002004-RA:exon:74;Parent=GMOD_00002004-RA;
agouti_scaf_224	maker	exon	68287	68661	.	-	.	ID=GMOD_00002004-RA:exon:73;Parent=GMOD_00002004-RA;
agouti_scaf_224	maker	CDS	74257	74302	.	-	0	ID=GMOD_00002004-RA:cds;Parent=GMOD_00002004-RA;
agouti_scaf_224	maker	CDS	71087	71386	.	-	2	ID=GMOD_00002004-RA:cds;Parent=GMOD_00002004-RA;
agouti_scaf_224	maker	CDS	69257	69348	.	-	2	ID=GMOD_00002004-RA:cds;Parent=GMOD_00002004-RA;
agouti_scaf_224	maker	CDS	68287	68661	.	-	0	ID=GMOD_00002004-RA:cds;Parent=GMOD_00002004-RA;
agouti_scaf_394	maker	gene	9937	20391	.	+	.	ID=GMOD_00006151;Name=GMOD_00006151;Alias=maker-agouti_scaf_394-snap-gene-0.7;Dbxref=InterPro:IPR001523,Pfam:PF00292;Ontology_term=GO:0003677,GO:0006355;Note=Similar to pax6: Paired box protein Pax-6 (Oryzias latipes OX%3D8090);
agouti_scaf_394	maker	mRNA	9937	20391	.	+	.	ID=GMOD_00006151-RA;Parent=GMOD_00006151;Name=GMOD_00006151-RA;Alias=maker-agouti_scaf_394-snap-gene-0.7-mRNA-1;Dbxref=InterPro:IPR001523,Pfam:PF00292;Ontology_term=GO:0003677,GO:0006355;_AED=0.12;_QI=0|0|0|0.5|0.66|1|4|0|154;_eAED=0.12;Note=Similar to pax6: Paired box protein Pax-6 (Oryzias latipes OX%3D8090);
agouti_scaf_394	maker	exon	9937	9947	.	+	.	ID=GMOD_00006151-RA:exon:185;Parent=GMOD_00006151-RA;
agouti_scaf_394	maker	exon	12880	12911	.	+	.	ID=GMOD_00006151-RA:exon:186;Parent=GMOD_00006151-RA;
agouti_scaf_394	maker	exon	13519	13744	.	+	.	ID=GMOD_00006151-RA:exon:187;Parent=GMOD_00006151-RA;
agouti_scaf_394	maker	exon	20196	20391	.	+	.	ID=GMOD_00006151-RA:exon:188;Parent=GMOD_00006151-RA;
agouti_scaf_394	maker	CDS	9937	9947	.	+	0	ID=GMOD_00006151-RA:cds;Parent=GMOD_00006151-RA;
agouti_scaf_394	maker	CDS	12880	12911	.	+	1	ID=GMOD_00006151-RA:cds;Parent=GMOD_00006151-RA;
agouti_scaf_394	maker	CDS	13519	13744	.	+	2	ID=GMOD_00006151-RA:cds;Parent=GMOD_00006151-RA;
agouti_scaf_394	maker	CDS	20196	20391	.	+	1	ID=GMOD_00006151-RA:cds;Parent=GMOD_00006151-RA;
scf7180000031748	maker	gene	2496	7999	.	+	.	ID=GMOD_00009381;Name=GMOD_00009381;Alias=augustus_masked-scf7180000031748-processed-gene-0.0;Dbxref=InterPro:IPR025995,Pfam:PF11717;Note=Similar to Tip60: Histone acetyltransferase Tip60 (Drosophila melanogaster OX%3D7227);
scf7180000031748	maker	mRNA	2496	7999	.	+	.	ID=GMOD_00009381-RA;Parent=GMOD_00009381;Name=GMOD_00009381-RA;Alias=augustus_masked-scf7180000031748-processed-gene-0.0-mRNA-1;Dbxref=InterPro:IPR025995,Pfam:PF11717;_AED=0.40;_QI=59|1|0.8|1|0.75|0.6|5|0|218;_eAED=0.40;Note=Similar to Tip60: Histone acetyltransferase Tip60 (Drosophila melanogaster OX%3D7227);
scf7180000031748	maker	exon	2496	2599	.	+	.	ID=GMOD_00009381-RA:exon:0;Parent=GMOD_00009381-RA;
scf7180000031748	maker	exon	2676	2802	.	+	.	ID=GMOD_00009381-RA:exon:1;Parent=GMOD_00009381-RA;
scf7180000031748	maker	exon	4542	4694	.	+	.	ID=GMOD_00009381-RA:exon:2;Parent=GMOD_00009381-RA;
scf7180000031748	maker	exon	6408	6551	.	+	.	ID=GMOD_00009381-RA:exon:3;Parent=GMOD_00009381-RA;
scf7180000031748	maker	exon	7815	7999	.	+	.	ID=GMOD_00009381-RA:exon:4;Parent=GMOD_00009381-RA;
scf7180000031748	maker	five_prime_UTR	2496	2554	.	+	.	ID=GMOD_00009381-RA:five_prime_utr;Parent=GMOD_00009381-RA;
scf7180000031748	maker	CDS	2555	2599	.	+	0	ID=GMOD_00009381-RA:cds;Parent=GMOD_00009381-RA;
scf7180000031748	maker	CDS	2676	2802	.	+	0	ID=GMOD_00009381-RA:cds;Parent=GMOD_00009381-RA;
scf7180000031748	maker	CDS	4542	4694	.	+	2	ID=GMOD_00009381-RA:cds;Parent=GMOD_00009381-RA;
scf7180000031748	maker	CDS	6408	6551	.	+	2	ID=GMOD_00009381-RA:cds;Parent=GMOD_00009381-RA;
scf7180000031748	maker	CDS	7815	7999	.	+	2	ID=GMOD_00009381-RA:cds;Parent=GMOD_00009381-RA;
agouti_scaf_823	maker	gene	3376	5814	.	+	.	ID=GMOD_00003525;Name=GMOD_00003525;Alias=augustus_masked-agouti_scaf_823-processed-gene-0.0;Dbxref=InterPro:IPR029415,InterPro:IPR032794,Pfam:PF14694,Pfam:PF14695;Note=Similar to lin: Protein lines (Drosophila melanogaster OX%3D7227);
agouti_scaf_823	maker	mRNA	3376	5814	.	+	.	ID=GMOD_00003525-RA;Parent=GMOD_00003525;Name=GMOD_00003525-RA;Alias=augustus_masked-agouti_scaf_823-processed-gene-0.0-mRNA-1;Dbxref=InterPro:IPR029415,InterPro:IPR032794,Pfam:PF14694,Pfam:PF14695;_AED=0.07;_QI=0|-1|0|1|-1|1|1|0|812;_eAED=0.12;Note=Similar to lin: Protein lines (Drosophila melanogaster OX%3D7227);
agouti_scaf_823	maker	exon	3376	5814	.	+	.	ID=GMOD_00003525-RA:exon:6;Parent=GMOD_00003525-RA;
agouti_scaf_823	maker	CDS	3376	5814	.	+	0	ID=GMOD_00003525-RA:cds;Parent=GMOD_00003525-RA;
agouti_scaf_823	maker	gene	20073	30977	.	+	.	ID=GMOD_00003527;Name=GMOD_00003527;Alias=augustus_masked-agouti_scaf_823-processed-gene-0.1;Dbxref=InterPro:IPR004015,Pfam:PF02731;Ontology_term=GO:0000398,GO:0005681;Note=Similar to Bx42: Puff-specific protein Bx42 (Drosophila melanogaster OX%3D7227);
agouti_scaf_823	maker	mRNA	20073	30977	.	+	.	ID=GMOD_00003527-RA;Parent=GMOD_00003527;Name=GMOD_00003527-RA;Alias=augustus_masked-agouti_scaf_823-processed-gene-0.1-mRNA-1;Dbxref=InterPro:IPR004015,Pfam:PF02731;Ontology_term=GO:0000398,GO:0005681;_AED=0.33;_QI=34|0.91|0.92|1|0.91|0.84|13|129|568;_eAED=0.33;Note=Similar to Bx42: Puff-specific protein Bx42 (Drosophila melanogaster OX%3D7227);
agouti_scaf_823	maker	exon	20073	20123	.	+	.	ID=GMOD_00003527-RA:exon:7;Parent=GMOD_00003527-RA;
agouti_scaf_823	maker	exon	20592	20743	.	+	.	ID=GMOD_00003527-RA:exon:8;Parent=GMOD_00003527-RA;
agouti_scaf_823	maker	exon	20908	21098	.	+	.	ID=GMOD_00003527-RA:exon:9;Parent=GMOD_00003527-RA;
agouti_scaf_823	maker	exon	22114	22296	.	+	.	ID=GMOD_00003527-RA:exon:10;Parent=GMOD_00003527-RA;
agouti_scaf_823	maker	exon	23063	23142	.	+	.	ID=GMOD_00003527-RA:exon:11;Parent=GMOD_00003527-RA;
agouti_scaf_823	maker	exon	23974	24155	.	+	.	ID=GMOD_00003527-RA:exon:12;Parent=GMOD_00003527-RA;
agouti_scaf_823	maker	exon	24714	24947	.	+	.	ID=GMOD_00003527-RA:exon:13;Parent=GMOD_00003527-RA;
agouti_scaf_823	maker	exon	25631	25775	.	+	.	ID=GMOD_00003527-RA:exon:14;Parent=GMOD_00003527-RA;
agouti_scaf_823	maker	exon	27424	27557	.	+	.	ID=GMOD_00003527-RA:exon:15;Parent=GMOD_00003527-RA;
agouti_scaf_823	maker	exon	28372	28516	.	+	.	ID=GMOD_00003527-RA:exon:16;Parent=GMOD_00003527-RA;
agouti_scaf_823	maker	exon	29233	29332	.	+	.	ID=GMOD_00003527-RA:exon:17;Parent=GMOD_00003527-RA;
agouti_scaf_823	maker	exon	30364	30511	.	+	.	ID=GMOD_00003527-RA:exon:18;Parent=GMOD_00003527-RA;
agouti_scaf_823	maker	exon	30853	30977	.	+	.	ID=GMOD_00003527-RA:exon:19;Parent=GMOD_00003527-RA;
agouti_scaf_823	maker	five_prime_UTR	20073	20106	.	+	.	ID=GMOD_00003527-RA:five_prime_utr;Parent=GMOD_00003527-RA;
agouti_scaf_823	maker	CDS	20107	20123	.	+	0	ID=GMOD_00003527-RA:cds;Parent=GMOD_00003527-RA;
agouti_scaf_823	maker	CDS	20592	20743	.	+	1	ID=GMOD_00003527-RA:cds;Parent=GMOD_00003527-RA;
agouti_scaf_823	maker	CDS	20908	21098	.	+	2	ID=GMOD_00003527-RA:cds;Parent=GMOD_00003527-RA;
agouti_scaf_823	maker	CDS	22114	22296	.	+	0	ID=GMOD_00003527-RA:cds;Parent=GMOD_00003527-RA;
agouti_scaf_823	maker	CDS	23063	23142	.	+	0	ID=GMOD_00003527-RA:cds;Parent=GMOD_00003527-RA;
agouti_scaf_823	maker	CDS	23974	24155	.	+	1	ID=GMOD_00003527-RA:cds;Parent=GMOD_00003527-RA;
agouti_scaf_823	maker	CDS	24714	24947	.	+	2	ID=GMOD_00003527-RA:cds;Parent=GMOD_00003527-RA;
agouti_scaf_823	maker	CDS	25631	25775	.	+	2	ID=GMOD_00003527-RA:cds;Parent=GMOD_00003527-RA;
agouti_scaf_823	maker	CDS	27424	27557	.	+	1	ID=GMOD_00003527-RA:cds;Parent=GMOD_00003527-RA;
agouti_scaf_823	maker	CDS	28372	28516	.	+	2	ID=GMOD_00003527-RA:cds;Parent=GMOD_00003527-RA;
agouti_scaf_823	maker	CDS	29233	29332	.	+	1	ID=GMOD_00003527-RA:cds;Parent=GMOD_00003527-RA;
agouti_scaf_823	maker	CDS	30364	30507	.	+	0	ID=GMOD_00003527-RA:cds;Parent=GMOD_00003527-RA;
agouti_scaf_823	maker	three_prime_UTR	30508	30511	.	+	.	ID=GMOD_00003527-RA:three_prime_utr;Parent=GMOD_00003527-RA;
agouti_scaf_823	maker	three_prime_UTR	30853	30977	.	+	.	ID=GMOD_00003527-RA:three_prime_utr;Parent=GMOD_00003527-RA;
agouti_scaf_823	maker	gene	56504	68839	.	+	.	ID=GMOD_00003530;Name=GMOD_00003530;Alias=maker-agouti_scaf_823-augustus-gene-0.29;Dbxref=InterPro:IPR032801,Pfam:PF13911;Note=Similar to Prxl2b: Prostamide/prostaglandin F synthase (Mus musculus OX%3D10090);
agouti_scaf_823	maker	mRNA	56504	68839	.	+	.	ID=GMOD_00003530-RA;Parent=GMOD_00003530;Name=GMOD_00003530-RA;Alias=maker-agouti_scaf_823-augustus-gene-0.29-mRNA-1;Dbxref=InterPro:IPR032801,Pfam:PF13911;_AED=0.39;_QI=168|0.71|0.87|0.87|1|1|8|358|246;_eAED=0.39;Note=Similar to Prxl2b: Prostamide/prostaglandin F synthase (Mus musculus OX%3D10090);
agouti_scaf_823	maker	exon	56504	56737	.	+	.	ID=GMOD_00003530-RA:exon:20;Parent=GMOD_00003530-RA;
agouti_scaf_823	maker	exon	58135	58230	.	+	.	ID=GMOD_00003530-RA:exon:21;Parent=GMOD_00003530-RA;
agouti_scaf_823	maker	exon	60788	60896	.	+	.	ID=GMOD_00003530-RA:exon:22;Parent=GMOD_00003530-RA;
agouti_scaf_823	maker	exon	63003	63131	.	+	.	ID=GMOD_00003530-RA:exon:23;Parent=GMOD_00003530-RA;
agouti_scaf_823	maker	exon	66493	66626	.	+	.	ID=GMOD_00003530-RA:exon:24;Parent=GMOD_00003530-RA;
agouti_scaf_823	maker	exon	67843	67917	.	+	.	ID=GMOD_00003530-RA:exon:25;Parent=GMOD_00003530-RA;
agouti_scaf_823	maker	exon	68078	68100	.	+	.	ID=GMOD_00003530-RA:exon:26;Parent=GMOD_00003530-RA;
agouti_scaf_823	maker	exon	68373	68839	.	+	.	ID=GMOD_00003530-RA:exon:27;Parent=GMOD_00003530-RA;
agouti_scaf_823	maker	five_prime_UTR	56504	56671	.	+	.	ID=GMOD_00003530-RA:five_prime_utr;Parent=GMOD_00003530-RA;
agouti_scaf_823	maker	CDS	56672	56737	.	+	0	ID=GMOD_00003530-RA:cds;Parent=GMOD_00003530-RA;
agouti_scaf_823	maker	CDS	58135	58230	.	+	0	ID=GMOD_00003530-RA:cds;Parent=GMOD_00003530-RA;
agouti_scaf_823	maker	CDS	60788	60896	.	+	0	ID=GMOD_00003530-RA:cds;Parent=GMOD_00003530-RA;
agouti_scaf_823	maker	CDS	63003	63131	.	+	2	ID=GMOD_00003530-RA:cds;Parent=GMOD_00003530-RA;
agouti_scaf_823	maker	CDS	66493	66626	.	+	2	ID=GMOD_00003530-RA:cds;Parent=GMOD_00003530-RA;
agouti_scaf_823	maker	CDS	67843	67917	.	+	0	ID=GMOD_00003530-RA:cds;Parent=GMOD_00003530-RA;
agouti_scaf_823	maker	CDS	68078	68100	.	+	0	ID=GMOD_00003530-RA:cds;Parent=GMOD_00003530-RA;
agouti_scaf_823	maker	CDS	68373	68481	.	+	1	ID=GMOD_00003530-RA:cds;Parent=GMOD_00003530-RA;
agouti_scaf_823	maker	three_prime_UTR	68482	68839	.	+	.	ID=GMOD_00003530-RA:three_prime_utr;Parent=GMOD_00003530-RA;
agouti_scaf_823	maker	gene	10155	19026	.	-	.	ID=GMOD_00003526;Name=GMOD_00003526;Alias=maker-agouti_scaf_823-snap-gene-0.27;Dbxref=InterPro:IPR003958,Pfam:PF00808;Note=Similar to DRAP1: Dr1-associated corepressor (Bos taurus OX%3D9913);
agouti_scaf_823	maker	mRNA	10155	19026	.	-	.	ID=GMOD_00003526-RA;Parent=GMOD_00003526;Name=GMOD_00003526-RA;Alias=maker-agouti_scaf_823-snap-gene-0.27-mRNA-1;Dbxref=InterPro:IPR003958,Pfam:PF00808;_AED=0.20;_QI=50|0.75|0.6|1|0.5|0.4|5|1197|329;_eAED=0.20;Note=Similar to DRAP1: Dr1-associated corepressor (Bos taurus OX%3D9913);
agouti_scaf_823	maker	exon	10155	12036	.	-	.	ID=GMOD_00003526-RA:exon:32;Parent=GMOD_00003526-RA;
agouti_scaf_823	maker	exon	12461	12537	.	-	.	ID=GMOD_00003526-RA:exon:31;Parent=GMOD_00003526-RA;
agouti_scaf_823	maker	exon	14448	14576	.	-	.	ID=GMOD_00003526-RA:exon:30;Parent=GMOD_00003526-RA;
agouti_scaf_823	maker	exon	18771	18827	.	-	.	ID=GMOD_00003526-RA:exon:29;Parent=GMOD_00003526-RA;
agouti_scaf_823	maker	exon	18935	19026	.	-	.	ID=GMOD_00003526-RA:exon:28;Parent=GMOD_00003526-RA;
agouti_scaf_823	maker	five_prime_UTR	18977	19026	.	-	.	ID=GMOD_00003526-RA:five_prime_utr;Parent=GMOD_00003526-RA;
agouti_scaf_823	maker	CDS	18935	18976	.	-	0	ID=GMOD_00003526-RA:cds;Parent=GMOD_00003526-RA;
agouti_scaf_823	maker	CDS	18771	18827	.	-	0	ID=GMOD_00003526-RA:cds;Parent=GMOD_00003526-RA;
agouti_scaf_823	maker	CDS	14448	14576	.	-	0	ID=GMOD_00003526-RA:cds;Parent=GMOD_00003526-RA;
agouti_scaf_823	maker	CDS	12461	12537	.	-	0	ID=GMOD_00003526-RA:cds;Parent=GMOD_00003526-RA;
agouti_scaf_823	maker	CDS	11352	12036	.	-	1	ID=GMOD_00003526-RA:cds;Parent=GMOD_00003526-RA;
agouti_scaf_823	maker	three_prime_UTR	10155	11351	.	-	.	ID=GMOD_00003526-RA:three_prime_utr;Parent=GMOD_00003526-RA;
agouti_scaf_823	maker	gene	46533	55895	.	-	.	ID=GMOD_00003529;Name=GMOD_00003529;Alias=maker-agouti_scaf_823-snap-gene-0.26;Dbxref=InterPro:IPR013766,Pfam:PF00085;Ontology_term=GO:0045454;Note=Similar to Trx-2: Thioredoxin-2 (Drosophila yakuba OX%3D7245);
agouti_scaf_823	maker	mRNA	46533	55895	.	-	.	ID=GMOD_00003529-RA;Parent=GMOD_00003529;Name=GMOD_00003529-RA;Alias=maker-agouti_scaf_823-snap-gene-0.26-mRNA-1;Dbxref=InterPro:IPR013766,Pfam:PF00085;Ontology_term=GO:0045454;_AED=0.48;_QI=0|0|0|0.66|1|1|3|0|111;_eAED=0.48;Note=Similar to Trx-2: Thioredoxin-2 (Drosophila yakuba OX%3D7245);
agouti_scaf_823	maker	exon	55886	55895	.	-	.	ID=GMOD_00003529-RA:exon:35;Parent=GMOD_00003529-RA;
agouti_scaf_823	maker	exon	48740	48915	.	-	.	ID=GMOD_00003529-RA:exon:34;Parent=GMOD_00003529-RA;
agouti_scaf_823	maker	exon	46533	46682	.	-	.	ID=GMOD_00003529-RA:exon:33;Parent=GMOD_00003529-RA;
agouti_scaf_823	maker	CDS	55886	55895	.	-	0	ID=GMOD_00003529-RA:cds;Parent=GMOD_00003529-RA;
agouti_scaf_823	maker	CDS	48740	48915	.	-	2	ID=GMOD_00003529-RA:cds;Parent=GMOD_00003529-RA;
agouti_scaf_823	maker	CDS	46533	46682	.	-	0	ID=GMOD_00003529-RA:cds;Parent=GMOD_00003529-RA;
agouti_scaf_823	maker	gene	32227	34295	.	-	.	ID=GMOD_00003528;Name=GMOD_00003528;Alias=maker-agouti_scaf_823-augustus-gene-0.31;Dbxref=InterPro:IPR013766,Pfam:PF00085;Ontology_term=GO:0045454;Note=Similar to Trx-2: Thioredoxin-2 (Drosophila yakuba OX%3D7245);
agouti_scaf_823	maker	mRNA	32227	34295	.	-	.	ID=GMOD_00003528-RA;Parent=GMOD_00003528;Name=GMOD_00003528-RA;Alias=maker-agouti_scaf_823-augustus-gene-0.31-mRNA-1;Dbxref=InterPro:IPR013766,Pfam:PF00085;Ontology_term=GO:0045454;_AED=0.46;_QI=0|0|0|1|1|1|3|0|116;_eAED=0.50;Note=Similar to Trx-2: Thioredoxin-2 (Drosophila yakuba OX%3D7245);
agouti_scaf_823	maker	exon	34271	34295	.	-	.	ID=GMOD_00003528-RA:exon:38;Parent=GMOD_00003528-RA;
agouti_scaf_823	maker	exon	33558	33733	.	-	.	ID=GMOD_00003528-RA:exon:37;Parent=GMOD_00003528-RA;
agouti_scaf_823	maker	exon	32227	32376	.	-	.	ID=GMOD_00003528-RA:exon:36;Parent=GMOD_00003528-RA;
agouti_scaf_823	maker	CDS	34271	34295	.	-	0	ID=GMOD_00003528-RA:cds;Parent=GMOD_00003528-RA;
agouti_scaf_823	maker	CDS	33558	33733	.	-	2	ID=GMOD_00003528-RA:cds;Parent=GMOD_00003528-RA;
agouti_scaf_823	maker	CDS	32227	32376	.	-	0	ID=GMOD_00003528-RA:cds;Parent=GMOD_00003528-RA;
scf7180000030416	maker	gene	1172	17380	.	-	.	ID=GMOD_00007856;Name=GMOD_00007856;Alias=maker-scf7180000030416-snap-gene-0.11;Note=Protein of unknown function;
scf7180000030416	maker	mRNA	1172	17380	.	-	.	ID=GMOD_00007856-RA;Parent=GMOD_00007856;Name=GMOD_00007856-RA;Alias=maker-scf7180000030416-snap-gene-0.11-mRNA-1;_AED=0.50;_QI=65|0.33|0.25|0.75|0|0|4|0|79;_eAED=0.50;Note=Protein of unknown function;
scf7180000030416	maker	exon	17314	17380	.	-	.	ID=GMOD_00007856-RA:exon:3;Parent=GMOD_00007856-RA;
scf7180000030416	maker	exon	11560	11644	.	-	.	ID=GMOD_00007856-RA:exon:2;Parent=GMOD_00007856-RA;
scf7180000030416	maker	exon	11033	11100	.	-	.	ID=GMOD_00007856-RA:exon:1;Parent=GMOD_00007856-RA;
scf7180000030416	maker	exon	1172	1253	.	-	.	ID=GMOD_00007856-RA:exon:0;Parent=GMOD_00007856-RA;
scf7180000030416	maker	five_prime_UTR	17316	17380	.	-	.	ID=GMOD_00007856-RA:five_prime_utr;Parent=GMOD_00007856-RA;
scf7180000030416	maker	CDS	17314	17315	.	-	0	ID=GMOD_00007856-RA:cds;Parent=GMOD_00007856-RA;
scf7180000030416	maker	CDS	11560	11644	.	-	1	ID=GMOD_00007856-RA:cds;Parent=GMOD_00007856-RA;
scf7180000030416	maker	CDS	11033	11100	.	-	0	ID=GMOD_00007856-RA:cds;Parent=GMOD_00007856-RA;
scf7180000030416	maker	CDS	1172	1253	.	-	1	ID=GMOD_00007856-RA:cds;Parent=GMOD_00007856-RA;
agouti_scaf_389	maker	gene	22465	31374	.	+	.	ID=GMOD_00000389;Name=GMOD_00000389;Alias=maker-agouti_scaf_389-snap-gene-0.14;Note=Protein of unknown function;
agouti_scaf_389	maker	mRNA	22465	31374	.	+	.	ID=GMOD_00000389-RA;Parent=GMOD_00000389;Name=GMOD_00000389-RA;Alias=maker-agouti_scaf_389-snap-gene-0.14-mRNA-1;_AED=0.67;_QI=0|0|0|1|0|0.5|2|0|181;_eAED=0.70;Note=Protein of unknown function;
agouti_scaf_389	maker	exon	22465	22485	.	+	.	ID=GMOD_00000389-RA:exon:167;Parent=GMOD_00000389-RA;
agouti_scaf_389	maker	exon	30850	31374	.	+	.	ID=GMOD_00000389-RA:exon:168;Parent=GMOD_00000389-RA;
agouti_scaf_389	maker	CDS	22465	22485	.	+	0	ID=GMOD_00000389-RA:cds;Parent=GMOD_00000389-RA;
agouti_scaf_389	maker	CDS	30850	31374	.	+	0	ID=GMOD_00000389-RA:cds;Parent=GMOD_00000389-RA;
agouti_scaf_389	maker	gene	33688	37459	.	-	.	ID=GMOD_00000390;Name=GMOD_00000390;Alias=maker-agouti_scaf_389-snap-gene-0.16;Note=Protein of unknown function;
agouti_scaf_389	maker	mRNA	33688	37459	.	-	.	ID=GMOD_00000390-RA;Parent=GMOD_00000390;Name=GMOD_00000390-RA;Alias=maker-agouti_scaf_389-snap-gene-0.16-mRNA-1;_AED=0.01;_QI=0|0.5|0.33|0.66|1|1|3|91|515;_eAED=0.01;Note=Protein of unknown function;
agouti_scaf_389	maker	exon	33688	35227	.	-	.	ID=GMOD_00000390-RA:exon:171;Parent=GMOD_00000390-RA;
agouti_scaf_389	maker	exon	35325	35398	.	-	.	ID=GMOD_00000390-RA:exon:170;Parent=GMOD_00000390-RA;
agouti_scaf_389	maker	exon	37435	37459	.	-	.	ID=GMOD_00000390-RA:exon:169;Parent=GMOD_00000390-RA;
agouti_scaf_389	maker	CDS	37435	37459	.	-	0	ID=GMOD_00000390-RA:cds;Parent=GMOD_00000390-RA;
agouti_scaf_389	maker	CDS	35325	35398	.	-	2	ID=GMOD_00000390-RA:cds;Parent=GMOD_00000390-RA;
agouti_scaf_389	maker	CDS	33779	35227	.	-	0	ID=GMOD_00000390-RA:cds;Parent=GMOD_00000390-RA;
agouti_scaf_389	maker	three_prime_UTR	33688	33778	.	-	.	ID=GMOD_00000390-RA:three_prime_utr;Parent=GMOD_00000390-RA;
agouti_scaf_389	maker	gene	9916	22071	.	-	.	ID=GMOD_00000388;Name=GMOD_00000388;Alias=snap_masked-agouti_scaf_389-processed-gene-0.7;Dbxref=Pfam:PF03999;Note=Similar to Prc1: Protein regulator of cytokinesis 1 (Mus musculus OX%3D10090);
agouti_scaf_389	maker	mRNA	9916	22071	.	-	.	ID=GMOD_00000388-RA;Parent=GMOD_00000388;Name=GMOD_00000388-RA;Alias=snap_masked-agouti_scaf_389-processed-gene-0.7-mRNA-1;Dbxref=Pfam:PF03999;_AED=0.12;_QI=132|1|1|1|1|1|14|674|766;_eAED=0.12;Note=Similar to Prc1: Protein regulator of cytokinesis 1 (Mus musculus OX%3D10090);
agouti_scaf_389	maker	exon	9916	11021	.	-	.	ID=GMOD_00000388-RA:exon:185;Parent=GMOD_00000388-RA;
agouti_scaf_389	maker	exon	11394	11528	.	-	.	ID=GMOD_00000388-RA:exon:184;Parent=GMOD_00000388-RA;
agouti_scaf_389	maker	exon	11892	12024	.	-	.	ID=GMOD_00000388-RA:exon:183;Parent=GMOD_00000388-RA;
agouti_scaf_389	maker	exon	13669	13776	.	-	.	ID=GMOD_00000388-RA:exon:182;Parent=GMOD_00000388-RA;
agouti_scaf_389	maker	exon	14150	14289	.	-	.	ID=GMOD_00000388-RA:exon:181;Parent=GMOD_00000388-RA;
agouti_scaf_389	maker	exon	14699	14827	.	-	.	ID=GMOD_00000388-RA:exon:180;Parent=GMOD_00000388-RA;
agouti_scaf_389	maker	exon	15525	15672	.	-	.	ID=GMOD_00000388-RA:exon:179;Parent=GMOD_00000388-RA;
agouti_scaf_389	maker	exon	18284	18456	.	-	.	ID=GMOD_00000388-RA:exon:178;Parent=GMOD_00000388-RA;
agouti_scaf_389	maker	exon	18852	19019	.	-	.	ID=GMOD_00000388-RA:exon:177;Parent=GMOD_00000388-RA;
agouti_scaf_389	maker	exon	19543	19691	.	-	.	ID=GMOD_00000388-RA:exon:176;Parent=GMOD_00000388-RA;
agouti_scaf_389	maker	exon	19991	20220	.	-	.	ID=GMOD_00000388-RA:exon:175;Parent=GMOD_00000388-RA;
agouti_scaf_389	maker	exon	20551	20671	.	-	.	ID=GMOD_00000388-RA:exon:174;Parent=GMOD_00000388-RA;
agouti_scaf_389	maker	exon	21037	21236	.	-	.	ID=GMOD_00000388-RA:exon:173;Parent=GMOD_00000388-RA;
agouti_scaf_389	maker	exon	21905	22071	.	-	.	ID=GMOD_00000388-RA:exon:172;Parent=GMOD_00000388-RA;
agouti_scaf_389	maker	five_prime_UTR	21940	22071	.	-	.	ID=GMOD_00000388-RA:five_prime_utr;Parent=GMOD_00000388-RA;
agouti_scaf_389	maker	CDS	21905	21939	.	-	0	ID=GMOD_00000388-RA:cds;Parent=GMOD_00000388-RA;
agouti_scaf_389	maker	CDS	21037	21236	.	-	1	ID=GMOD_00000388-RA:cds;Parent=GMOD_00000388-RA;
agouti_scaf_389	maker	CDS	20551	20671	.	-	2	ID=GMOD_00000388-RA:cds;Parent=GMOD_00000388-RA;
agouti_scaf_389	maker	CDS	19991	20220	.	-	1	ID=GMOD_00000388-RA:cds;Parent=GMOD_00000388-RA;
agouti_scaf_389	maker	CDS	19543	19691	.	-	2	ID=GMOD_00000388-RA:cds;Parent=GMOD_00000388-RA;
agouti_scaf_389	maker	CDS	18852	19019	.	-	0	ID=GMOD_00000388-RA:cds;Parent=GMOD_00000388-RA;
agouti_scaf_389	maker	CDS	18284	18456	.	-	0	ID=GMOD_00000388-RA:cds;Parent=GMOD_00000388-RA;
agouti_scaf_389	maker	CDS	15525	15672	.	-	1	ID=GMOD_00000388-RA:cds;Parent=GMOD_00000388-RA;
agouti_scaf_389	maker	CDS	14699	14827	.	-	0	ID=GMOD_00000388-RA:cds;Parent=GMOD_00000388-RA;
agouti_scaf_389	maker	CDS	14150	14289	.	-	0	ID=GMOD_00000388-RA:cds;Parent=GMOD_00000388-RA;
agouti_scaf_389	maker	CDS	13669	13776	.	-	1	ID=GMOD_00000388-RA:cds;Parent=GMOD_00000388-RA;
agouti_scaf_389	maker	CDS	11892	12024	.	-	1	ID=GMOD_00000388-RA:cds;Parent=GMOD_00000388-RA;
agouti_scaf_389	maker	CDS	11394	11528	.	-	0	ID=GMOD_00000388-RA:cds;Parent=GMOD_00000388-RA;
agouti_scaf_389	maker	CDS	10590	11021	.	-	0	ID=GMOD_00000388-RA:cds;Parent=GMOD_00000388-RA;
agouti_scaf_389	maker	three_prime_UTR	9916	10589	.	-	.	ID=GMOD_00000388-RA:three_prime_utr;Parent=GMOD_00000388-RA;
agouti_scaf_389	maker	gene	170521	173895	.	+	.	ID=GMOD_00000394;Name=GMOD_00000394;Alias=maker-agouti_scaf_389-augustus-gene-1.50;Dbxref=InterPro:IPR003107,Pfam:PF02184;Ontology_term=GO:0006396;Note=Similar to crn: Protein crooked neck (Drosophila melanogaster OX%3D7227);
agouti_scaf_389	maker	mRNA	170521	173895	.	+	.	ID=GMOD_00000394-RA;Parent=GMOD_00000394;Name=GMOD_00000394-RA;Alias=maker-agouti_scaf_389-augustus-gene-1.50-mRNA-1;Dbxref=InterPro:IPR003107,Pfam:PF02184;Ontology_term=GO:0006396;_AED=0.05;_QI=147|1|1|1|0.8|0.66|6|39|712;_eAED=0.05;Note=Similar to crn: Protein crooked neck (Drosophila melanogaster OX%3D7227);
agouti_scaf_389	maker	exon	170521	170632	.	+	.	ID=GMOD_00000394-RA:exon:186;Parent=GMOD_00000394-RA;
agouti_scaf_389	maker	exon	170698	170771	.	+	.	ID=GMOD_00000394-RA:exon:187;Parent=GMOD_00000394-RA;
agouti_scaf_389	maker	exon	170849	171034	.	+	.	ID=GMOD_00000394-RA:exon:188;Parent=GMOD_00000394-RA;
agouti_scaf_389	maker	exon	171119	171234	.	+	.	ID=GMOD_00000394-RA:exon:189;Parent=GMOD_00000394-RA;
agouti_scaf_389	maker	exon	171982	172138	.	+	.	ID=GMOD_00000394-RA:exon:190;Parent=GMOD_00000394-RA;
agouti_scaf_389	maker	exon	172216	173895	.	+	.	ID=GMOD_00000394-RA:exon:191;Parent=GMOD_00000394-RA;
agouti_scaf_389	maker	five_prime_UTR	170521	170632	.	+	.	ID=GMOD_00000394-RA:five_prime_utr;Parent=GMOD_00000394-RA;
agouti_scaf_389	maker	five_prime_UTR	170698	170732	.	+	.	ID=GMOD_00000394-RA:five_prime_utr;Parent=GMOD_00000394-RA;
agouti_scaf_389	maker	CDS	170733	170771	.	+	0	ID=GMOD_00000394-RA:cds;Parent=GMOD_00000394-RA;
agouti_scaf_389	maker	CDS	170849	171034	.	+	0	ID=GMOD_00000394-RA:cds;Parent=GMOD_00000394-RA;
agouti_scaf_389	maker	CDS	171119	171234	.	+	0	ID=GMOD_00000394-RA:cds;Parent=GMOD_00000394-RA;
agouti_scaf_389	maker	CDS	171982	172138	.	+	1	ID=GMOD_00000394-RA:cds;Parent=GMOD_00000394-RA;
agouti_scaf_389	maker	CDS	172216	173856	.	+	0	ID=GMOD_00000394-RA:cds;Parent=GMOD_00000394-RA;
agouti_scaf_389	maker	three_prime_UTR	173857	173895	.	+	.	ID=GMOD_00000394-RA:three_prime_utr;Parent=GMOD_00000394-RA;
agouti_scaf_389	maker	gene	176444	195113	.	+	.	ID=GMOD_00000396;Name=GMOD_00000396;Alias=maker-agouti_scaf_389-augustus-gene-1.51;Dbxref=InterPro:IPR019787,Pfam:PF00628;Note=Similar to phf10: PHD finger protein 10 (Danio rerio OX%3D7955);
agouti_scaf_389	maker	mRNA	176444	195113	.	+	.	ID=GMOD_00000396-RA;Parent=GMOD_00000396;Name=GMOD_00000396-RA;Alias=maker-agouti_scaf_389-augustus-gene-1.51-mRNA-1;Dbxref=InterPro:IPR019787,Pfam:PF00628;_AED=0.15;_QI=474|0.92|0.85|1|1|1|14|2049|2645;_eAED=0.15;Note=Similar to phf10: PHD finger protein 10 (Danio rerio OX%3D7955);
agouti_scaf_389	maker	exon	176444	182355	.	+	.	ID=GMOD_00000396-RA:exon:192;Parent=GMOD_00000396-RA;
agouti_scaf_389	maker	exon	182655	183096	.	+	.	ID=GMOD_00000396-RA:exon:193;Parent=GMOD_00000396-RA;
agouti_scaf_389	maker	exon	183168	183271	.	+	.	ID=GMOD_00000396-RA:exon:194;Parent=GMOD_00000396-RA;
agouti_scaf_389	maker	exon	183357	183458	.	+	.	ID=GMOD_00000396-RA:exon:195;Parent=GMOD_00000396-RA;
agouti_scaf_389	maker	exon	183546	183621	.	+	.	ID=GMOD_00000396-RA:exon:196;Parent=GMOD_00000396-RA;
agouti_scaf_389	maker	exon	183827	183977	.	+	.	ID=GMOD_00000396-RA:exon:197;Parent=GMOD_00000396-RA;
agouti_scaf_389	maker	exon	184349	184578	.	+	.	ID=GMOD_00000396-RA:exon:198;Parent=GMOD_00000396-RA;
agouti_scaf_389	maker	exon	184797	185134	.	+	.	ID=GMOD_00000396-RA:exon:199;Parent=GMOD_00000396-RA;
agouti_scaf_389	maker	exon	185637	185769	.	+	.	ID=GMOD_00000396-RA:exon:200;Parent=GMOD_00000396-RA;
agouti_scaf_389	maker	exon	186688	186868	.	+	.	ID=GMOD_00000396-RA:exon:201;Parent=GMOD_00000396-RA;
agouti_scaf_389	maker	exon	187376	187564	.	+	.	ID=GMOD_00000396-RA:exon:202;Parent=GMOD_00000396-RA;
agouti_scaf_389	maker	exon	188181	188388	.	+	.	ID=GMOD_00000396-RA:exon:203;Parent=GMOD_00000396-RA;
agouti_scaf_389	maker	exon	191636	191745	.	+	.	ID=GMOD_00000396-RA:exon:204;Parent=GMOD_00000396-RA;
agouti_scaf_389	maker	exon	192829	195113	.	+	.	ID=GMOD_00000396-RA:exon:205;Parent=GMOD_00000396-RA;
agouti_scaf_389	maker	five_prime_UTR	176444	176917	.	+	.	ID=GMOD_00000396-RA:five_prime_utr;Parent=GMOD_00000396-RA;
agouti_scaf_389	maker	CDS	176918	182355	.	+	0	ID=GMOD_00000396-RA:cds;Parent=GMOD_00000396-RA;
agouti_scaf_389	maker	CDS	182655	183096	.	+	1	ID=GMOD_00000396-RA:cds;Parent=GMOD_00000396-RA;
agouti_scaf_389	maker	CDS	183168	183271	.	+	0	ID=GMOD_00000396-RA:cds;Parent=GMOD_00000396-RA;
agouti_scaf_389	maker	CDS	183357	183458	.	+	1	ID=GMOD_00000396-RA:cds;Parent=GMOD_00000396-RA;
agouti_scaf_389	maker	CDS	183546	183621	.	+	1	ID=GMOD_00000396-RA:cds;Parent=GMOD_00000396-RA;
agouti_scaf_389	maker	CDS	183827	183977	.	+	0	ID=GMOD_00000396-RA:cds;Parent=GMOD_00000396-RA;
agouti_scaf_389	maker	CDS	184349	184578	.	+	2	ID=GMOD_00000396-RA:cds;Parent=GMOD_00000396-RA;
agouti_scaf_389	maker	CDS	184797	185134	.	+	0	ID=GMOD_00000396-RA:cds;Parent=GMOD_00000396-RA;
agouti_scaf_389	maker	CDS	185637	185769	.	+	1	ID=GMOD_00000396-RA:cds;Parent=GMOD_00000396-RA;
agouti_scaf_389	maker	CDS	186688	186868	.	+	0	ID=GMOD_00000396-RA:cds;Parent=GMOD_00000396-RA;
agouti_scaf_389	maker	CDS	187376	187564	.	+	2	ID=GMOD_00000396-RA:cds;Parent=GMOD_00000396-RA;
agouti_scaf_389	maker	CDS	188181	188388	.	+	2	ID=GMOD_00000396-RA:cds;Parent=GMOD_00000396-RA;
agouti_scaf_389	maker	CDS	191636	191745	.	+	1	ID=GMOD_00000396-RA:cds;Parent=GMOD_00000396-RA;
agouti_scaf_389	maker	CDS	192829	193064	.	+	2	ID=GMOD_00000396-RA:cds;Parent=GMOD_00000396-RA;
agouti_scaf_389	maker	three_prime_UTR	193065	195113	.	+	.	ID=GMOD_00000396-RA:three_prime_utr;Parent=GMOD_00000396-RA;
agouti_scaf_389	maker	gene	222461	247165	.	+	.	ID=GMOD_00000399;Name=GMOD_00000399;Alias=maker-agouti_scaf_389-snap-gene-1.17;Dbxref=InterPro:IPR032151,Pfam:PF16092;Note=Similar to CFAP61: Cilia- and flagella-associated protein 61 (Homo sapiens OX%3D9606);
agouti_scaf_389	maker	mRNA	222461	247165	.	+	.	ID=GMOD_00000399-RA;Parent=GMOD_00000399;Name=GMOD_00000399-RA;Alias=maker-agouti_scaf_389-snap-gene-1.17-mRNA-1;Dbxref=InterPro:IPR032151,Pfam:PF16092;_AED=0.30;_QI=104|0.86|0.93|1|0.93|0.96|30|614|1309;_eAED=0.30;Note=Similar to CFAP61: Cilia- and flagella-associated protein 61 (Homo sapiens OX%3D9606);
agouti_scaf_389	maker	exon	222461	222710	.	+	.	ID=GMOD_00000399-RA:exon:206;Parent=GMOD_00000399-RA;
agouti_scaf_389	maker	exon	224048	224208	.	+	.	ID=GMOD_00000399-RA:exon:207;Parent=GMOD_00000399-RA;
agouti_scaf_389	maker	exon	224516	224606	.	+	.	ID=GMOD_00000399-RA:exon:208;Parent=GMOD_00000399-RA;
agouti_scaf_389	maker	exon	225255	225390	.	+	.	ID=GMOD_00000399-RA:exon:209;Parent=GMOD_00000399-RA;
agouti_scaf_389	maker	exon	226136	226290	.	+	.	ID=GMOD_00000399-RA:exon:210;Parent=GMOD_00000399-RA;
agouti_scaf_389	maker	exon	226670	226748	.	+	.	ID=GMOD_00000399-RA:exon:211;Parent=GMOD_00000399-RA;
agouti_scaf_389	maker	exon	228837	229060	.	+	.	ID=GMOD_00000399-RA:exon:212;Parent=GMOD_00000399-RA;
agouti_scaf_389	maker	exon	229481	229584	.	+	.	ID=GMOD_00000399-RA:exon:213;Parent=GMOD_00000399-RA;
agouti_scaf_389	maker	exon	229931	230042	.	+	.	ID=GMOD_00000399-RA:exon:214;Parent=GMOD_00000399-RA;
agouti_scaf_389	maker	exon	230468	230579	.	+	.	ID=GMOD_00000399-RA:exon:215;Parent=GMOD_00000399-RA;
agouti_scaf_389	maker	exon	231293	231369	.	+	.	ID=GMOD_00000399-RA:exon:216;Parent=GMOD_00000399-RA;
agouti_scaf_389	maker	exon	232346	232522	.	+	.	ID=GMOD_00000399-RA:exon:217;Parent=GMOD_00000399-RA;
agouti_scaf_389	maker	exon	232826	232904	.	+	.	ID=GMOD_00000399-RA:exon:218;Parent=GMOD_00000399-RA;
agouti_scaf_389	maker	exon	233395	233520	.	+	.	ID=GMOD_00000399-RA:exon:219;Parent=GMOD_00000399-RA;
agouti_scaf_389	maker	exon	233884	233996	.	+	.	ID=GMOD_00000399-RA:exon:220;Parent=GMOD_00000399-RA;
agouti_scaf_389	maker	exon	234359	234490	.	+	.	ID=GMOD_00000399-RA:exon:221;Parent=GMOD_00000399-RA;
agouti_scaf_389	maker	exon	235085	235279	.	+	.	ID=GMOD_00000399-RA:exon:222;Parent=GMOD_00000399-RA;
agouti_scaf_389	maker	exon	236077	236205	.	+	.	ID=GMOD_00000399-RA:exon:223;Parent=GMOD_00000399-RA;
agouti_scaf_389	maker	exon	236827	236987	.	+	.	ID=GMOD_00000399-RA:exon:224;Parent=GMOD_00000399-RA;
agouti_scaf_389	maker	exon	237485	237666	.	+	.	ID=GMOD_00000399-RA:exon:225;Parent=GMOD_00000399-RA;
agouti_scaf_389	maker	exon	238525	238720	.	+	.	ID=GMOD_00000399-RA:exon:226;Parent=GMOD_00000399-RA;
agouti_scaf_389	maker	exon	239546	239715	.	+	.	ID=GMOD_00000399-RA:exon:227;Parent=GMOD_00000399-RA;
agouti_scaf_389	maker	exon	241224	241286	.	+	.	ID=GMOD_00000399-RA:exon:228;Parent=GMOD_00000399-RA;
agouti_scaf_389	maker	exon	242701	242832	.	+	.	ID=GMOD_00000399-RA:exon:229;Parent=GMOD_00000399-RA;
agouti_scaf_389	maker	exon	243215	243388	.	+	.	ID=GMOD_00000399-RA:exon:230;Parent=GMOD_00000399-RA;
agouti_scaf_389	maker	exon	243582	243695	.	+	.	ID=GMOD_00000399-RA:exon:231;Parent=GMOD_00000399-RA;
agouti_scaf_389	maker	exon	244216	244341	.	+	.	ID=GMOD_00000399-RA:exon:232;Parent=GMOD_00000399-RA;
agouti_scaf_389	maker	exon	244913	244987	.	+	.	ID=GMOD_00000399-RA:exon:233;Parent=GMOD_00000399-RA;
agouti_scaf_389	maker	exon	245765	245797	.	+	.	ID=GMOD_00000399-RA:exon:234;Parent=GMOD_00000399-RA;
agouti_scaf_389	maker	exon	246396	247165	.	+	.	ID=GMOD_00000399-RA:exon:235;Parent=GMOD_00000399-RA;
agouti_scaf_389	maker	five_prime_UTR	222461	222564	.	+	.	ID=GMOD_00000399-RA:five_prime_utr;Parent=GMOD_00000399-RA;
agouti_scaf_389	maker	CDS	222565	222710	.	+	0	ID=GMOD_00000399-RA:cds;Parent=GMOD_00000399-RA;
agouti_scaf_389	maker	CDS	224048	224208	.	+	1	ID=GMOD_00000399-RA:cds;Parent=GMOD_00000399-RA;
agouti_scaf_389	maker	CDS	224516	224606	.	+	2	ID=GMOD_00000399-RA:cds;Parent=GMOD_00000399-RA;
agouti_scaf_389	maker	CDS	225255	225390	.	+	1	ID=GMOD_00000399-RA:cds;Parent=GMOD_00000399-RA;
agouti_scaf_389	maker	CDS	226136	226290	.	+	0	ID=GMOD_00000399-RA:cds;Parent=GMOD_00000399-RA;
agouti_scaf_389	maker	CDS	226670	226748	.	+	1	ID=GMOD_00000399-RA:cds;Parent=GMOD_00000399-RA;
agouti_scaf_389	maker	CDS	228837	229060	.	+	0	ID=GMOD_00000399-RA:cds;Parent=GMOD_00000399-RA;
agouti_scaf_389	maker	CDS	229481	229584	.	+	1	ID=GMOD_00000399-RA:cds;Parent=GMOD_00000399-RA;
agouti_scaf_389	maker	CDS	229931	230042	.	+	2	ID=GMOD_00000399-RA:cds;Parent=GMOD_00000399-RA;
agouti_scaf_389	maker	CDS	230468	230579	.	+	1	ID=GMOD_00000399-RA:cds;Parent=GMOD_00000399-RA;
agouti_scaf_389	maker	CDS	231293	231369	.	+	0	ID=GMOD_00000399-RA:cds;Parent=GMOD_00000399-RA;
agouti_scaf_389	maker	CDS	232346	232522	.	+	1	ID=GMOD_00000399-RA:cds;Parent=GMOD_00000399-RA;
agouti_scaf_389	maker	CDS	232826	232904	.	+	1	ID=GMOD_00000399-RA:cds;Parent=GMOD_00000399-RA;
agouti_scaf_389	maker	CDS	233395	233520	.	+	0	ID=GMOD_00000399-RA:cds;Parent=GMOD_00000399-RA;
agouti_scaf_389	maker	CDS	233884	233996	.	+	0	ID=GMOD_00000399-RA:cds;Parent=GMOD_00000399-RA;
agouti_scaf_389	maker	CDS	234359	234490	.	+	1	ID=GMOD_00000399-RA:cds;Parent=GMOD_00000399-RA;
agouti_scaf_389	maker	CDS	235085	235279	.	+	1	ID=GMOD_00000399-RA:cds;Parent=GMOD_00000399-RA;
agouti_scaf_389	maker	CDS	236077	236205	.	+	1	ID=GMOD_00000399-RA:cds;Parent=GMOD_00000399-RA;
agouti_scaf_389	maker	CDS	236827	236987	.	+	1	ID=GMOD_00000399-RA:cds;Parent=GMOD_00000399-RA;
agouti_scaf_389	maker	CDS	237485	237666	.	+	2	ID=GMOD_00000399-RA:cds;Parent=GMOD_00000399-RA;
agouti_scaf_389	maker	CDS	238525	238720	.	+	0	ID=GMOD_00000399-RA:cds;Parent=GMOD_00000399-RA;
agouti_scaf_389	maker	CDS	239546	239715	.	+	2	ID=GMOD_00000399-RA:cds;Parent=GMOD_00000399-RA;
agouti_scaf_389	maker	CDS	241224	241286	.	+	0	ID=GMOD_00000399-RA:cds;Parent=GMOD_00000399-RA;
agouti_scaf_389	maker	CDS	242701	242832	.	+	0	ID=GMOD_00000399-RA:cds;Parent=GMOD_00000399-RA;
agouti_scaf_389	maker	CDS	243215	243388	.	+	0	ID=GMOD_00000399-RA:cds;Parent=GMOD_00000399-RA;
agouti_scaf_389	maker	CDS	243582	243695	.	+	0	ID=GMOD_00000399-RA:cds;Parent=GMOD_00000399-RA;
agouti_scaf_389	maker	CDS	244216	244341	.	+	0	ID=GMOD_00000399-RA:cds;Parent=GMOD_00000399-RA;
agouti_scaf_389	maker	CDS	244913	244987	.	+	0	ID=GMOD_00000399-RA:cds;Parent=GMOD_00000399-RA;
agouti_scaf_389	maker	CDS	245765	245797	.	+	0	ID=GMOD_00000399-RA:cds;Parent=GMOD_00000399-RA;
agouti_scaf_389	maker	CDS	246396	246551	.	+	0	ID=GMOD_00000399-RA:cds;Parent=GMOD_00000399-RA;
agouti_scaf_389	maker	three_prime_UTR	246552	247165	.	+	.	ID=GMOD_00000399-RA:three_prime_utr;Parent=GMOD_00000399-RA;
agouti_scaf_389	maker	gene	211658	222027	.	+	.	ID=GMOD_00000398;Name=GMOD_00000398;Alias=maker-agouti_scaf_389-snap-gene-1.16;Dbxref=InterPro:IPR001005,Pfam:PF00249;Note=Similar to rcor2: REST corepressor 2 (Danio rerio OX%3D7955);
agouti_scaf_389	maker	mRNA	211658	222027	.	+	.	ID=GMOD_00000398-RA;Parent=GMOD_00000398;Name=GMOD_00000398-RA;Alias=maker-agouti_scaf_389-snap-gene-1.16-mRNA-1;Dbxref=InterPro:IPR001005,Pfam:PF00249;_AED=0.35;_QI=0|0.7|0.54|0.90|1|1|11|2937|486;_eAED=0.35;Note=Similar to rcor2: REST corepressor 2 (Danio rerio OX%3D7955);
agouti_scaf_389	maker	exon	211658	211763	.	+	.	ID=GMOD_00000398-RA:exon:236;Parent=GMOD_00000398-RA;
agouti_scaf_389	maker	exon	212268	212482	.	+	.	ID=GMOD_00000398-RA:exon:237;Parent=GMOD_00000398-RA;
agouti_scaf_389	maker	exon	212608	212796	.	+	.	ID=GMOD_00000398-RA:exon:238;Parent=GMOD_00000398-RA;
agouti_scaf_389	maker	exon	213320	213409	.	+	.	ID=GMOD_00000398-RA:exon:239;Parent=GMOD_00000398-RA;
agouti_scaf_389	maker	exon	214073	214099	.	+	.	ID=GMOD_00000398-RA:exon:240;Parent=GMOD_00000398-RA;
agouti_scaf_389	maker	exon	214539	214654	.	+	.	ID=GMOD_00000398-RA:exon:241;Parent=GMOD_00000398-RA;
agouti_scaf_389	maker	exon	215019	215250	.	+	.	ID=GMOD_00000398-RA:exon:242;Parent=GMOD_00000398-RA;
agouti_scaf_389	maker	exon	215678	215831	.	+	.	ID=GMOD_00000398-RA:exon:243;Parent=GMOD_00000398-RA;
agouti_scaf_389	maker	exon	217161	217316	.	+	.	ID=GMOD_00000398-RA:exon:244;Parent=GMOD_00000398-RA;
agouti_scaf_389	maker	exon	218213	218295	.	+	.	ID=GMOD_00000398-RA:exon:245;Parent=GMOD_00000398-RA;
agouti_scaf_389	maker	exon	218998	222027	.	+	.	ID=GMOD_00000398-RA:exon:246;Parent=GMOD_00000398-RA;
agouti_scaf_389	maker	CDS	211658	211763	.	+	0	ID=GMOD_00000398-RA:cds;Parent=GMOD_00000398-RA;
agouti_scaf_389	maker	CDS	212268	212482	.	+	2	ID=GMOD_00000398-RA:cds;Parent=GMOD_00000398-RA;
agouti_scaf_389	maker	CDS	212608	212796	.	+	0	ID=GMOD_00000398-RA:cds;Parent=GMOD_00000398-RA;
agouti_scaf_389	maker	CDS	213320	213409	.	+	0	ID=GMOD_00000398-RA:cds;Parent=GMOD_00000398-RA;
agouti_scaf_389	maker	CDS	214073	214099	.	+	0	ID=GMOD_00000398-RA:cds;Parent=GMOD_00000398-RA;
agouti_scaf_389	maker	CDS	214539	214654	.	+	0	ID=GMOD_00000398-RA:cds;Parent=GMOD_00000398-RA;
agouti_scaf_389	maker	CDS	215019	215250	.	+	1	ID=GMOD_00000398-RA:cds;Parent=GMOD_00000398-RA;
agouti_scaf_389	maker	CDS	215678	215831	.	+	0	ID=GMOD_00000398-RA:cds;Parent=GMOD_00000398-RA;
agouti_scaf_389	maker	CDS	217161	217316	.	+	2	ID=GMOD_00000398-RA:cds;Parent=GMOD_00000398-RA;
agouti_scaf_389	maker	CDS	218213	218295	.	+	2	ID=GMOD_00000398-RA:cds;Parent=GMOD_00000398-RA;
agouti_scaf_389	maker	CDS	218998	219090	.	+	0	ID=GMOD_00000398-RA:cds;Parent=GMOD_00000398-RA;
agouti_scaf_389	maker	three_prime_UTR	219091	222027	.	+	.	ID=GMOD_00000398-RA:three_prime_utr;Parent=GMOD_00000398-RA;
agouti_scaf_389	maker	gene	79117	88031	.	-	.	ID=GMOD_00000391;Name=GMOD_00000391;Alias=maker-agouti_scaf_389-snap-gene-1.18;Note=Protein of unknown function;
agouti_scaf_389	maker	mRNA	79117	88031	.	-	.	ID=GMOD_00000391-RA;Parent=GMOD_00000391;Name=GMOD_00000391-RA;Alias=maker-agouti_scaf_389-snap-gene-1.18-mRNA-1;_AED=0.00;_QI=0|1|1|1|0|0.33|3|248|767;_eAED=0.00;Note=Protein of unknown function;
agouti_scaf_389	maker	exon	79117	81599	.	-	.	ID=GMOD_00000391-RA:exon:249;Parent=GMOD_00000391-RA;
agouti_scaf_389	maker	exon	87868	87912	.	-	.	ID=GMOD_00000391-RA:exon:248;Parent=GMOD_00000391-RA;
agouti_scaf_389	maker	exon	88008	88031	.	-	.	ID=GMOD_00000391-RA:exon:247;Parent=GMOD_00000391-RA;
agouti_scaf_389	maker	CDS	88008	88031	.	-	0	ID=GMOD_00000391-RA:cds;Parent=GMOD_00000391-RA;
agouti_scaf_389	maker	CDS	87868	87912	.	-	0	ID=GMOD_00000391-RA:cds;Parent=GMOD_00000391-RA;
agouti_scaf_389	maker	CDS	79365	81599	.	-	0	ID=GMOD_00000391-RA:cds;Parent=GMOD_00000391-RA;
agouti_scaf_389	maker	three_prime_UTR	79117	79364	.	-	.	ID=GMOD_00000391-RA:three_prime_utr;Parent=GMOD_00000391-RA;
agouti_scaf_389	maker	gene	173890	175407	.	-	.	ID=GMOD_00000395;Name=GMOD_00000395;Alias=maker-agouti_scaf_389-augustus-gene-1.58;Dbxref=InterPro:IPR000182,Pfam:PF00583;Note=Similar to naa20: N-alpha-acetyltransferase 20 (Xenopus tropicalis OX%3D8364);
agouti_scaf_389	maker	mRNA	173890	175407	.	-	.	ID=GMOD_00000395-RA;Parent=GMOD_00000395;Name=GMOD_00000395-RA;Alias=maker-agouti_scaf_389-augustus-gene-1.58-mRNA-1;Dbxref=InterPro:IPR000182,Pfam:PF00583;_AED=0.10;_QI=273|1|1|1|1|1|5|29|173;_eAED=0.10;Note=Similar to naa20: N-alpha-acetyltransferase 20 (Xenopus tropicalis OX%3D8364);
agouti_scaf_389	maker	exon	173890	174004	.	-	.	ID=GMOD_00000395-RA:exon:254;Parent=GMOD_00000395-RA;
agouti_scaf_389	maker	exon	174078	174214	.	-	.	ID=GMOD_00000395-RA:exon:253;Parent=GMOD_00000395-RA;
agouti_scaf_389	maker	exon	174342	174471	.	-	.	ID=GMOD_00000395-RA:exon:252;Parent=GMOD_00000395-RA;
agouti_scaf_389	maker	exon	174893	175008	.	-	.	ID=GMOD_00000395-RA:exon:251;Parent=GMOD_00000395-RA;
agouti_scaf_389	maker	exon	175082	175407	.	-	.	ID=GMOD_00000395-RA:exon:250;Parent=GMOD_00000395-RA;
agouti_scaf_389	maker	five_prime_UTR	175135	175407	.	-	.	ID=GMOD_00000395-RA:five_prime_utr;Parent=GMOD_00000395-RA;
agouti_scaf_389	maker	CDS	175082	175134	.	-	0	ID=GMOD_00000395-RA:cds;Parent=GMOD_00000395-RA;
agouti_scaf_389	maker	CDS	174893	175008	.	-	1	ID=GMOD_00000395-RA:cds;Parent=GMOD_00000395-RA;
agouti_scaf_389	maker	CDS	174342	174471	.	-	2	ID=GMOD_00000395-RA:cds;Parent=GMOD_00000395-RA;
agouti_scaf_389	maker	CDS	174078	174214	.	-	1	ID=GMOD_00000395-RA:cds;Parent=GMOD_00000395-RA;
agouti_scaf_389	maker	CDS	173919	174004	.	-	2	ID=GMOD_00000395-RA:cds;Parent=GMOD_00000395-RA;
agouti_scaf_389	maker	three_prime_UTR	173890	173918	.	-	.	ID=GMOD_00000395-RA:three_prime_utr;Parent=GMOD_00000395-RA;
agouti_scaf_389	maker	gene	195099	208626	.	-	.	ID=GMOD_00000397;Name=GMOD_00000397;Alias=maker-agouti_scaf_389-augustus-gene-1.59;Dbxref=InterPro:IPR002761,InterPro:IPR006175,Pfam:PF01042,Pfam:PF01902;Note=Similar to mug71: Diphthine--ammonia ligase (Schizosaccharomyces pombe (strain 972 / ATCC 24843) OX%3D284812);
agouti_scaf_389	maker	mRNA	195099	208626	.	-	.	ID=GMOD_00000397-RA;Parent=GMOD_00000397;Name=GMOD_00000397-RA;Alias=maker-agouti_scaf_389-augustus-gene-1.59-mRNA-1;Dbxref=InterPro:IPR002761,InterPro:IPR006175,Pfam:PF01042,Pfam:PF01902;_AED=0.30;_QI=370|0.92|0.85|1|0.92|0.85|14|220|766;_eAED=0.30;Note=Similar to mug71: Diphthine--ammonia ligase (Schizosaccharomyces pombe (strain 972 / ATCC 24843) OX%3D284812);
agouti_scaf_389	maker	exon	195099	195316	.	-	.	ID=GMOD_00000397-RA:exon:268;Parent=GMOD_00000397-RA;
agouti_scaf_389	maker	exon	195807	195964	.	-	.	ID=GMOD_00000397-RA:exon:267;Parent=GMOD_00000397-RA;
agouti_scaf_389	maker	exon	196340	196527	.	-	.	ID=GMOD_00000397-RA:exon:266;Parent=GMOD_00000397-RA;
agouti_scaf_389	maker	exon	197426	197527	.	-	.	ID=GMOD_00000397-RA:exon:265;Parent=GMOD_00000397-RA;
agouti_scaf_389	maker	exon	198643	198808	.	-	.	ID=GMOD_00000397-RA:exon:264;Parent=GMOD_00000397-RA;
agouti_scaf_389	maker	exon	199125	199286	.	-	.	ID=GMOD_00000397-RA:exon:263;Parent=GMOD_00000397-RA;
agouti_scaf_389	maker	exon	199840	199974	.	-	.	ID=GMOD_00000397-RA:exon:262;Parent=GMOD_00000397-RA;
agouti_scaf_389	maker	exon	201520	201742	.	-	.	ID=GMOD_00000397-RA:exon:261;Parent=GMOD_00000397-RA;
agouti_scaf_389	maker	exon	202093	202611	.	-	.	ID=GMOD_00000397-RA:exon:260;Parent=GMOD_00000397-RA;
agouti_scaf_389	maker	exon	203108	203277	.	-	.	ID=GMOD_00000397-RA:exon:259;Parent=GMOD_00000397-RA;
agouti_scaf_389	maker	exon	205559	205664	.	-	.	ID=GMOD_00000397-RA:exon:258;Parent=GMOD_00000397-RA;
agouti_scaf_389	maker	exon	206733	206806	.	-	.	ID=GMOD_00000397-RA:exon:257;Parent=GMOD_00000397-RA;
agouti_scaf_389	maker	exon	207658	207842	.	-	.	ID=GMOD_00000397-RA:exon:256;Parent=GMOD_00000397-RA;
agouti_scaf_389	maker	exon	208142	208626	.	-	.	ID=GMOD_00000397-RA:exon:255;Parent=GMOD_00000397-RA;
agouti_scaf_389	maker	five_prime_UTR	208257	208626	.	-	.	ID=GMOD_00000397-RA:five_prime_utr;Parent=GMOD_00000397-RA;
agouti_scaf_389	maker	CDS	208142	208256	.	-	0	ID=GMOD_00000397-RA:cds;Parent=GMOD_00000397-RA;
agouti_scaf_389	maker	CDS	207658	207842	.	-	2	ID=GMOD_00000397-RA:cds;Parent=GMOD_00000397-RA;
agouti_scaf_389	maker	CDS	206733	206806	.	-	0	ID=GMOD_00000397-RA:cds;Parent=GMOD_00000397-RA;
agouti_scaf_389	maker	CDS	205559	205664	.	-	1	ID=GMOD_00000397-RA:cds;Parent=GMOD_00000397-RA;
agouti_scaf_389	maker	CDS	203108	203277	.	-	0	ID=GMOD_00000397-RA:cds;Parent=GMOD_00000397-RA;
agouti_scaf_389	maker	CDS	202093	202611	.	-	1	ID=GMOD_00000397-RA:cds;Parent=GMOD_00000397-RA;
agouti_scaf_389	maker	CDS	201520	201742	.	-	1	ID=GMOD_00000397-RA:cds;Parent=GMOD_00000397-RA;
agouti_scaf_389	maker	CDS	199840	199974	.	-	0	ID=GMOD_00000397-RA:cds;Parent=GMOD_00000397-RA;
agouti_scaf_389	maker	CDS	199125	199286	.	-	0	ID=GMOD_00000397-RA:cds;Parent=GMOD_00000397-RA;
agouti_scaf_389	maker	CDS	198643	198808	.	-	0	ID=GMOD_00000397-RA:cds;Parent=GMOD_00000397-RA;
agouti_scaf_389	maker	CDS	197426	197527	.	-	2	ID=GMOD_00000397-RA:cds;Parent=GMOD_00000397-RA;
agouti_scaf_389	maker	CDS	196340	196527	.	-	2	ID=GMOD_00000397-RA:cds;Parent=GMOD_00000397-RA;
agouti_scaf_389	maker	CDS	195809	195964	.	-	0	ID=GMOD_00000397-RA:cds;Parent=GMOD_00000397-RA;
agouti_scaf_389	maker	three_prime_UTR	195807	195808	.	-	.	ID=GMOD_00000397-RA:three_prime_utr;Parent=GMOD_00000397-RA;
agouti_scaf_389	maker	three_prime_UTR	195099	195316	.	-	.	ID=GMOD_00000397-RA:three_prime_utr;Parent=GMOD_00000397-RA;
agouti_scaf_389	maker	gene	165126	169312	.	-	.	ID=GMOD_00000393;Name=GMOD_00000393;Alias=maker-agouti_scaf_389-augustus-gene-1.57;Dbxref=InterPro:IPR031595,Pfam:PF16953;Note=Similar to PRORP: Mitochondrial ribonuclease P catalytic subunit (Homo sapiens OX%3D9606);
agouti_scaf_389	maker	mRNA	165126	169312	.	-	.	ID=GMOD_00000393-RA;Parent=GMOD_00000393;Name=GMOD_00000393-RA;Alias=maker-agouti_scaf_389-augustus-gene-1.57-mRNA-1;Dbxref=InterPro:IPR031595,Pfam:PF16953;_AED=0.35;_QI=253|1|1|1|0.6|0.5|6|58|522;_eAED=0.35;Note=Similar to PRORP: Mitochondrial ribonuclease P catalytic subunit (Homo sapiens OX%3D9606);
agouti_scaf_389	maker	exon	165126	165339	.	-	.	ID=GMOD_00000393-RA:exon:274;Parent=GMOD_00000393-RA;
agouti_scaf_389	maker	exon	165785	165977	.	-	.	ID=GMOD_00000393-RA:exon:273;Parent=GMOD_00000393-RA;
agouti_scaf_389	maker	exon	166386	166772	.	-	.	ID=GMOD_00000393-RA:exon:272;Parent=GMOD_00000393-RA;
agouti_scaf_389	maker	exon	166852	167647	.	-	.	ID=GMOD_00000393-RA:exon:271;Parent=GMOD_00000393-RA;
agouti_scaf_389	maker	exon	167750	167871	.	-	.	ID=GMOD_00000393-RA:exon:270;Parent=GMOD_00000393-RA;
agouti_scaf_389	maker	exon	169145	169312	.	-	.	ID=GMOD_00000393-RA:exon:269;Parent=GMOD_00000393-RA;
agouti_scaf_389	maker	five_prime_UTR	169145	169312	.	-	.	ID=GMOD_00000393-RA:five_prime_utr;Parent=GMOD_00000393-RA;
agouti_scaf_389	maker	five_prime_UTR	167787	167871	.	-	.	ID=GMOD_00000393-RA:five_prime_utr;Parent=GMOD_00000393-RA;
agouti_scaf_389	maker	CDS	167750	167786	.	-	0	ID=GMOD_00000393-RA:cds;Parent=GMOD_00000393-RA;
agouti_scaf_389	maker	CDS	166852	167647	.	-	2	ID=GMOD_00000393-RA:cds;Parent=GMOD_00000393-RA;
agouti_scaf_389	maker	CDS	166386	166772	.	-	1	ID=GMOD_00000393-RA:cds;Parent=GMOD_00000393-RA;
agouti_scaf_389	maker	CDS	165785	165977	.	-	1	ID=GMOD_00000393-RA:cds;Parent=GMOD_00000393-RA;
agouti_scaf_389	maker	CDS	165184	165339	.	-	0	ID=GMOD_00000393-RA:cds;Parent=GMOD_00000393-RA;
agouti_scaf_389	maker	three_prime_UTR	165126	165183	.	-	.	ID=GMOD_00000393-RA:three_prime_utr;Parent=GMOD_00000393-RA;
agouti_scaf_389	maker	gene	156247	163875	.	-	.	ID=GMOD_00000392;Name=GMOD_00000392;Alias=snap_masked-agouti_scaf_389-processed-gene-1.44;Note=Protein of unknown function;
agouti_scaf_389	maker	mRNA	156247	163875	.	-	.	ID=GMOD_00000392-RA;Parent=GMOD_00000392;Name=GMOD_00000392-RA;Alias=snap_masked-agouti_scaf_389-processed-gene-1.44-mRNA-1;_AED=0.38;_QI=95|0.9|0.90|1|0.6|0.63|11|628|268;_eAED=0.38;Note=Protein of unknown function;
agouti_scaf_389	maker	exon	156247	156450	.	-	.	ID=GMOD_00000392-RA:exon:285;Parent=GMOD_00000392-RA;
agouti_scaf_389	maker	exon	157132	157233	.	-	.	ID=GMOD_00000392-RA:exon:284;Parent=GMOD_00000392-RA;
agouti_scaf_389	maker	exon	158374	158415	.	-	.	ID=GMOD_00000392-RA:exon:283;Parent=GMOD_00000392-RA;
agouti_scaf_389	maker	exon	158650	158796	.	-	.	ID=GMOD_00000392-RA:exon:282;Parent=GMOD_00000392-RA;
agouti_scaf_389	maker	exon	158875	158937	.	-	.	ID=GMOD_00000392-RA:exon:281;Parent=GMOD_00000392-RA;
agouti_scaf_389	maker	exon	160570	160762	.	-	.	ID=GMOD_00000392-RA:exon:280;Parent=GMOD_00000392-RA;
agouti_scaf_389	maker	exon	161195	161310	.	-	.	ID=GMOD_00000392-RA:exon:279;Parent=GMOD_00000392-RA;
agouti_scaf_389	maker	exon	161488	161599	.	-	.	ID=GMOD_00000392-RA:exon:278;Parent=GMOD_00000392-RA;
agouti_scaf_389	maker	exon	162030	162174	.	-	.	ID=GMOD_00000392-RA:exon:277;Parent=GMOD_00000392-RA;
agouti_scaf_389	maker	exon	162735	162921	.	-	.	ID=GMOD_00000392-RA:exon:276;Parent=GMOD_00000392-RA;
agouti_scaf_389	maker	exon	163657	163875	.	-	.	ID=GMOD_00000392-RA:exon:275;Parent=GMOD_00000392-RA;
agouti_scaf_389	maker	five_prime_UTR	163781	163875	.	-	.	ID=GMOD_00000392-RA:five_prime_utr;Parent=GMOD_00000392-RA;
agouti_scaf_389	maker	CDS	163657	163780	.	-	0	ID=GMOD_00000392-RA:cds;Parent=GMOD_00000392-RA;
agouti_scaf_389	maker	CDS	162735	162921	.	-	2	ID=GMOD_00000392-RA:cds;Parent=GMOD_00000392-RA;
agouti_scaf_389	maker	CDS	162030	162174	.	-	1	ID=GMOD_00000392-RA:cds;Parent=GMOD_00000392-RA;
agouti_scaf_389	maker	CDS	161488	161599	.	-	0	ID=GMOD_00000392-RA:cds;Parent=GMOD_00000392-RA;
agouti_scaf_389	maker	CDS	161195	161310	.	-	2	ID=GMOD_00000392-RA:cds;Parent=GMOD_00000392-RA;
agouti_scaf_389	maker	CDS	160640	160762	.	-	0	ID=GMOD_00000392-RA:cds;Parent=GMOD_00000392-RA;
agouti_scaf_389	maker	three_prime_UTR	160570	160639	.	-	.	ID=GMOD_00000392-RA:three_prime_utr;Parent=GMOD_00000392-RA;
agouti_scaf_389	maker	three_prime_UTR	158875	158937	.	-	.	ID=GMOD_00000392-RA:three_prime_utr;Parent=GMOD_00000392-RA;
agouti_scaf_389	maker	three_prime_UTR	158650	158796	.	-	.	ID=GMOD_00000392-RA:three_prime_utr;Parent=GMOD_00000392-RA;
agouti_scaf_389	maker	three_prime_UTR	158374	158415	.	-	.	ID=GMOD_00000392-RA:three_prime_utr;Parent=GMOD_00000392-RA;
agouti_scaf_389	maker	three_prime_UTR	157132	157233	.	-	.	ID=GMOD_00000392-RA:three_prime_utr;Parent=GMOD_00000392-RA;
agouti_scaf_389	maker	three_prime_UTR	156247	156450	.	-	.	ID=GMOD_00000392-RA:three_prime_utr;Parent=GMOD_00000392-RA;
scf7180000028271	maker	gene	45106	54733	.	+	.	ID=GMOD_00003784;Name=GMOD_00003784;Alias=maker-scf7180000028271-snap-gene-0.0;Dbxref=InterPro:IPR015153,Pfam:PF09068;Note=Similar to Dys: Dystrophin%2C isoforms A/C/F/G/H (Drosophila melanogaster OX%3D7227);
scf7180000028271	maker	mRNA	45106	54733	.	+	.	ID=GMOD_00003784-RA;Parent=GMOD_00003784;Name=GMOD_00003784-RA;Alias=maker-scf7180000028271-snap-gene-0.0-mRNA-1;Dbxref=InterPro:IPR015153,Pfam:PF09068;_AED=0.19;_QI=169|1|1|1|0.9|0.90|11|1516|645;_eAED=0.19;Note=Similar to Dys: Dystrophin%2C isoforms A/C/F/G/H (Drosophila melanogaster OX%3D7227);
scf7180000028271	maker	exon	45106	45324	.	+	.	ID=GMOD_00003784-RA:exon:78;Parent=GMOD_00003784-RA;
scf7180000028271	maker	exon	45425	45561	.	+	.	ID=GMOD_00003784-RA:exon:79;Parent=GMOD_00003784-RA;
scf7180000028271	maker	exon	45872	46073	.	+	.	ID=GMOD_00003784-RA:exon:80;Parent=GMOD_00003784-RA;
scf7180000028271	maker	exon	46334	46565	.	+	.	ID=GMOD_00003784-RA:exon:81;Parent=GMOD_00003784-RA;
scf7180000028271	maker	exon	47472	47633	.	+	.	ID=GMOD_00003784-RA:exon:82;Parent=GMOD_00003784-RA;
scf7180000028271	maker	exon	48210	48341	.	+	.	ID=GMOD_00003784-RA:exon:83;Parent=GMOD_00003784-RA;
scf7180000028271	maker	exon	49177	49421	.	+	.	ID=GMOD_00003784-RA:exon:84;Parent=GMOD_00003784-RA;
scf7180000028271	maker	exon	50170	50296	.	+	.	ID=GMOD_00003784-RA:exon:85;Parent=GMOD_00003784-RA;
scf7180000028271	maker	exon	50915	51224	.	+	.	ID=GMOD_00003784-RA:exon:86;Parent=GMOD_00003784-RA;
scf7180000028271	maker	exon	51862	52080	.	+	.	ID=GMOD_00003784-RA:exon:87;Parent=GMOD_00003784-RA;
scf7180000028271	maker	exon	53096	54733	.	+	.	ID=GMOD_00003784-RA:exon:88;Parent=GMOD_00003784-RA;
scf7180000028271	maker	five_prime_UTR	45106	45274	.	+	.	ID=GMOD_00003784-RA:five_prime_utr;Parent=GMOD_00003784-RA;
scf7180000028271	maker	CDS	45275	45324	.	+	0	ID=GMOD_00003784-RA:cds;Parent=GMOD_00003784-RA;
scf7180000028271	maker	CDS	45425	45561	.	+	1	ID=GMOD_00003784-RA:cds;Parent=GMOD_00003784-RA;
scf7180000028271	maker	CDS	45872	46073	.	+	2	ID=GMOD_00003784-RA:cds;Parent=GMOD_00003784-RA;
scf7180000028271	maker	CDS	46334	46565	.	+	1	ID=GMOD_00003784-RA:cds;Parent=GMOD_00003784-RA;
scf7180000028271	maker	CDS	47472	47633	.	+	0	ID=GMOD_00003784-RA:cds;Parent=GMOD_00003784-RA;
scf7180000028271	maker	CDS	48210	48341	.	+	0	ID=GMOD_00003784-RA:cds;Parent=GMOD_00003784-RA;
scf7180000028271	maker	CDS	49177	49421	.	+	0	ID=GMOD_00003784-RA:cds;Parent=GMOD_00003784-RA;
scf7180000028271	maker	CDS	50170	50296	.	+	1	ID=GMOD_00003784-RA:cds;Parent=GMOD_00003784-RA;
scf7180000028271	maker	CDS	50915	51224	.	+	0	ID=GMOD_00003784-RA:cds;Parent=GMOD_00003784-RA;
scf7180000028271	maker	CDS	51862	52080	.	+	2	ID=GMOD_00003784-RA:cds;Parent=GMOD_00003784-RA;
scf7180000028271	maker	CDS	53096	53217	.	+	2	ID=GMOD_00003784-RA:cds;Parent=GMOD_00003784-RA;
scf7180000028271	maker	three_prime_UTR	53218	54733	.	+	.	ID=GMOD_00003784-RA:three_prime_utr;Parent=GMOD_00003784-RA;
scf7180000028271	maker	gene	68381	70054	.	+	.	ID=GMOD_00003786;Name=GMOD_00003786;Alias=augustus_masked-scf7180000028271-processed-gene-0.5;Dbxref=InterPro:IPR034733,Pfam:PF01039;Note=Similar to Mccc2: Probable methylcrotonoyl-CoA carboxylase beta chain%2C mitochondrial (Drosophila melanogaster OX%3D7227);
scf7180000028271	maker	mRNA	68381	70054	.	+	.	ID=GMOD_00003786-RA;Parent=GMOD_00003786;Name=GMOD_00003786-RA;Alias=augustus_masked-scf7180000028271-processed-gene-0.5-mRNA-1;Dbxref=InterPro:IPR034733,Pfam:PF01039;_AED=0.36;_QI=0|-1|0|1|-1|1|1|0|557;_eAED=0.36;Note=Similar to Mccc2: Probable methylcrotonoyl-CoA carboxylase beta chain%2C mitochondrial (Drosophila melanogaster OX%3D7227);
scf7180000028271	maker	exon	68381	70054	.	+	.	ID=GMOD_00003786-RA:exon:89;Parent=GMOD_00003786-RA;
scf7180000028271	maker	CDS	68381	70054	.	+	0	ID=GMOD_00003786-RA:cds;Parent=GMOD_00003786-RA;
scf7180000028271	maker	gene	1	4568	.	-	.	ID=GMOD_00003782;Name=GMOD_00003782;Alias=maker-scf7180000028271-snap-gene-0.1;Note=Protein of unknown function;
scf7180000028271	maker	mRNA	1	4568	.	-	.	ID=GMOD_00003782-RA;Parent=GMOD_00003782;Name=GMOD_00003782-RA;Alias=maker-scf7180000028271-snap-gene-0.1-mRNA-1;_AED=0.02;_QI=0|0.33|0.5|0.5|1|1|4|262|1153;_eAED=0.02;Note=Protein of unknown function;
scf7180000028271	maker	exon	1	2856	.	-	.	ID=GMOD_00003782-RA:exon:93;Parent=GMOD_00003782-RA;
scf7180000028271	maker	exon	3117	3855	.	-	.	ID=GMOD_00003782-RA:exon:92;Parent=GMOD_00003782-RA;
scf7180000028271	maker	exon	4148	4245	.	-	.	ID=GMOD_00003782-RA:exon:91;Parent=GMOD_00003782-RA;
scf7180000028271	maker	exon	4538	4568	.	-	.	ID=GMOD_00003782-RA:exon:90;Parent=GMOD_00003782-RA;
scf7180000028271	maker	CDS	4538	4568	.	-	0	ID=GMOD_00003782-RA:cds;Parent=GMOD_00003782-RA;
scf7180000028271	maker	CDS	4148	4245	.	-	2	ID=GMOD_00003782-RA:cds;Parent=GMOD_00003782-RA;
scf7180000028271	maker	CDS	3117	3855	.	-	0	ID=GMOD_00003782-RA:cds;Parent=GMOD_00003782-RA;
scf7180000028271	maker	CDS	263	2856	.	-	2	ID=GMOD_00003782-RA:cds;Parent=GMOD_00003782-RA;
scf7180000028271	maker	three_prime_UTR	1	262	.	-	.	ID=GMOD_00003782-RA:three_prime_utr;Parent=GMOD_00003782-RA;
scf7180000028271	maker	gene	54718	67094	.	-	.	ID=GMOD_00003785;Name=GMOD_00003785;Alias=maker-scf7180000028271-snap-gene-0.3;Note=Similar to Hil: Hillarin (Drosophila melanogaster OX%3D7227);
scf7180000028271	maker	mRNA	54718	67094	.	-	.	ID=GMOD_00003785-RA;Parent=GMOD_00003785;Name=GMOD_00003785-RA;Alias=maker-scf7180000028271-snap-gene-0.3-mRNA-1;_AED=0.14;_QI=0|0.92|0.85|0.92|0.69|0.78|14|2226|642;_eAED=0.14;Note=Similar to Hil: Hillarin (Drosophila melanogaster OX%3D7227);
scf7180000028271	maker	exon	54718	55225	.	-	.	ID=GMOD_00003785-RA:exon:107;Parent=GMOD_00003785-RA;
scf7180000028271	maker	exon	55294	55805	.	-	.	ID=GMOD_00003785-RA:exon:106;Parent=GMOD_00003785-RA;
scf7180000028271	maker	exon	55842	57184	.	-	.	ID=GMOD_00003785-RA:exon:105;Parent=GMOD_00003785-RA;
scf7180000028271	maker	exon	57791	57968	.	-	.	ID=GMOD_00003785-RA:exon:104;Parent=GMOD_00003785-RA;
scf7180000028271	maker	exon	59134	59247	.	-	.	ID=GMOD_00003785-RA:exon:103;Parent=GMOD_00003785-RA;
scf7180000028271	maker	exon	60042	60185	.	-	.	ID=GMOD_00003785-RA:exon:102;Parent=GMOD_00003785-RA;
scf7180000028271	maker	exon	60953	61083	.	-	.	ID=GMOD_00003785-RA:exon:101;Parent=GMOD_00003785-RA;
scf7180000028271	maker	exon	61783	61991	.	-	.	ID=GMOD_00003785-RA:exon:100;Parent=GMOD_00003785-RA;
scf7180000028271	maker	exon	62457	62675	.	-	.	ID=GMOD_00003785-RA:exon:99;Parent=GMOD_00003785-RA;
scf7180000028271	maker	exon	63490	63716	.	-	.	ID=GMOD_00003785-RA:exon:98;Parent=GMOD_00003785-RA;
scf7180000028271	maker	exon	64103	64325	.	-	.	ID=GMOD_00003785-RA:exon:97;Parent=GMOD_00003785-RA;
scf7180000028271	maker	exon	65112	65311	.	-	.	ID=GMOD_00003785-RA:exon:96;Parent=GMOD_00003785-RA;
scf7180000028271	maker	exon	65753	65869	.	-	.	ID=GMOD_00003785-RA:exon:95;Parent=GMOD_00003785-RA;
scf7180000028271	maker	exon	67065	67094	.	-	.	ID=GMOD_00003785-RA:exon:94;Parent=GMOD_00003785-RA;
scf7180000028271	maker	CDS	67065	67094	.	-	0	ID=GMOD_00003785-RA:cds;Parent=GMOD_00003785-RA;
scf7180000028271	maker	CDS	65753	65869	.	-	0	ID=GMOD_00003785-RA:cds;Parent=GMOD_00003785-RA;
scf7180000028271	maker	CDS	65112	65311	.	-	0	ID=GMOD_00003785-RA:cds;Parent=GMOD_00003785-RA;
scf7180000028271	maker	CDS	64103	64325	.	-	1	ID=GMOD_00003785-RA:cds;Parent=GMOD_00003785-RA;
scf7180000028271	maker	CDS	63490	63716	.	-	0	ID=GMOD_00003785-RA:cds;Parent=GMOD_00003785-RA;
scf7180000028271	maker	CDS	62457	62675	.	-	1	ID=GMOD_00003785-RA:cds;Parent=GMOD_00003785-RA;
scf7180000028271	maker	CDS	61783	61991	.	-	1	ID=GMOD_00003785-RA:cds;Parent=GMOD_00003785-RA;
scf7180000028271	maker	CDS	60953	61083	.	-	2	ID=GMOD_00003785-RA:cds;Parent=GMOD_00003785-RA;
scf7180000028271	maker	CDS	60042	60185	.	-	0	ID=GMOD_00003785-RA:cds;Parent=GMOD_00003785-RA;
scf7180000028271	maker	CDS	59134	59247	.	-	0	ID=GMOD_00003785-RA:cds;Parent=GMOD_00003785-RA;
scf7180000028271	maker	CDS	57791	57968	.	-	0	ID=GMOD_00003785-RA:cds;Parent=GMOD_00003785-RA;
scf7180000028271	maker	CDS	57048	57184	.	-	2	ID=GMOD_00003785-RA:cds;Parent=GMOD_00003785-RA;
scf7180000028271	maker	three_prime_UTR	55842	57047	.	-	.	ID=GMOD_00003785-RA:three_prime_utr;Parent=GMOD_00003785-RA;
scf7180000028271	maker	three_prime_UTR	55294	55805	.	-	.	ID=GMOD_00003785-RA:three_prime_utr;Parent=GMOD_00003785-RA;
scf7180000028271	maker	three_prime_UTR	54718	55225	.	-	.	ID=GMOD_00003785-RA:three_prime_utr;Parent=GMOD_00003785-RA;
scf7180000028271	maker	gene	43282	44490	.	-	.	ID=GMOD_00003783;Name=GMOD_00003783;Alias=augustus_masked-scf7180000028271-processed-gene-0.8;Dbxref=InterPro:IPR010918,InterPro:IPR016188,Pfam:PF00586,Pfam:PF02769;Note=Similar to SelD: Inactive selenide%2C water dikinase-like protein (Drosophila melanogaster OX%3D7227);
scf7180000028271	maker	mRNA	43282	44490	.	-	.	ID=GMOD_00003783-RA;Parent=GMOD_00003783;Name=GMOD_00003783-RA;Alias=augustus_masked-scf7180000028271-processed-gene-0.8-mRNA-1;Dbxref=InterPro:IPR010918,InterPro:IPR016188,Pfam:PF00586,Pfam:PF02769;_AED=0.40;_QI=0|-1|0|1|-1|1|1|0|402;_eAED=0.40;Note=Similar to SelD: Inactive selenide%2C water dikinase-like protein (Drosophila melanogaster OX%3D7227);
scf7180000028271	maker	exon	43282	44490	.	-	.	ID=GMOD_00003783-RA:exon:108;Parent=GMOD_00003783-RA;
scf7180000028271	maker	CDS	43282	44490	.	-	0	ID=GMOD_00003783-RA:cds;Parent=GMOD_00003783-RA;
agouti_scaf_437	maker	gene	30809	37257	.	+	.	ID=GMOD_00004705;Name=GMOD_00004705;Alias=snap_masked-agouti_scaf_437-processed-gene-0.12;Note=Protein of unknown function;
agouti_scaf_437	maker	mRNA	30809	37257	.	+	.	ID=GMOD_00004705-RA;Parent=GMOD_00004705;Name=GMOD_00004705-RA;Alias=snap_masked-agouti_scaf_437-processed-gene-0.12-mRNA-1;_AED=0.11;_QI=10|1|1|1|1|1|7|548|500;_eAED=0.11;Note=Protein of unknown function;
agouti_scaf_437	maker	exon	30809	30999	.	+	.	ID=GMOD_00004705-RA:exon:174;Parent=GMOD_00004705-RA;
agouti_scaf_437	maker	exon	31070	31828	.	+	.	ID=GMOD_00004705-RA:exon:175;Parent=GMOD_00004705-RA;
agouti_scaf_437	maker	exon	33504	33615	.	+	.	ID=GMOD_00004705-RA:exon:176;Parent=GMOD_00004705-RA;
agouti_scaf_437	maker	exon	34546	34768	.	+	.	ID=GMOD_00004705-RA:exon:177;Parent=GMOD_00004705-RA;
agouti_scaf_437	maker	exon	35555	35614	.	+	.	ID=GMOD_00004705-RA:exon:178;Parent=GMOD_00004705-RA;
agouti_scaf_437	maker	exon	36130	36236	.	+	.	ID=GMOD_00004705-RA:exon:179;Parent=GMOD_00004705-RA;
agouti_scaf_437	maker	exon	36649	37257	.	+	.	ID=GMOD_00004705-RA:exon:180;Parent=GMOD_00004705-RA;
agouti_scaf_437	maker	five_prime_UTR	30809	30818	.	+	.	ID=GMOD_00004705-RA:five_prime_utr;Parent=GMOD_00004705-RA;
agouti_scaf_437	maker	CDS	30819	30999	.	+	0	ID=GMOD_00004705-RA:cds;Parent=GMOD_00004705-RA;
agouti_scaf_437	maker	CDS	31070	31828	.	+	2	ID=GMOD_00004705-RA:cds;Parent=GMOD_00004705-RA;
agouti_scaf_437	maker	CDS	33504	33615	.	+	2	ID=GMOD_00004705-RA:cds;Parent=GMOD_00004705-RA;
agouti_scaf_437	maker	CDS	34546	34768	.	+	1	ID=GMOD_00004705-RA:cds;Parent=GMOD_00004705-RA;
agouti_scaf_437	maker	CDS	35555	35614	.	+	0	ID=GMOD_00004705-RA:cds;Parent=GMOD_00004705-RA;
agouti_scaf_437	maker	CDS	36130	36236	.	+	0	ID=GMOD_00004705-RA:cds;Parent=GMOD_00004705-RA;
agouti_scaf_437	maker	CDS	36649	36709	.	+	1	ID=GMOD_00004705-RA:cds;Parent=GMOD_00004705-RA;
agouti_scaf_437	maker	three_prime_UTR	36710	37257	.	+	.	ID=GMOD_00004705-RA:three_prime_utr;Parent=GMOD_00004705-RA;
agouti_scaf_437	maker	gene	3866	13602	.	+	.	ID=GMOD_00004704;Name=GMOD_00004704;Alias=maker-agouti_scaf_437-augustus-gene-0.0;Note=Similar to mael: Protein maelstrom (Drosophila simulans OX%3D7240);
agouti_scaf_437	maker	mRNA	3866	13602	.	+	.	ID=GMOD_00004704-RA;Parent=GMOD_00004704;Name=GMOD_00004704-RA;Alias=maker-agouti_scaf_437-augustus-gene-0.0-mRNA-1;_AED=0.85;_QI=88|0.25|0.4|0.4|0.75|0.6|5|0|164;_eAED=0.85;Note=Similar to mael: Protein maelstrom (Drosophila simulans OX%3D7240);
agouti_scaf_437	maker	exon	3866	3934	.	+	.	ID=GMOD_00004704-RA:exon:181;Parent=GMOD_00004704-RA;
agouti_scaf_437	maker	exon	9130	9201	.	+	.	ID=GMOD_00004704-RA:exon:182;Parent=GMOD_00004704-RA;
agouti_scaf_437	maker	exon	9840	10056	.	+	.	ID=GMOD_00004704-RA:exon:183;Parent=GMOD_00004704-RA;
agouti_scaf_437	maker	exon	12532	12687	.	+	.	ID=GMOD_00004704-RA:exon:184;Parent=GMOD_00004704-RA;
agouti_scaf_437	maker	exon	13534	13602	.	+	.	ID=GMOD_00004704-RA:exon:185;Parent=GMOD_00004704-RA;
agouti_scaf_437	maker	five_prime_UTR	3866	3934	.	+	.	ID=GMOD_00004704-RA:five_prime_utr;Parent=GMOD_00004704-RA;
agouti_scaf_437	maker	five_prime_UTR	9130	9148	.	+	.	ID=GMOD_00004704-RA:five_prime_utr;Parent=GMOD_00004704-RA;
agouti_scaf_437	maker	CDS	9149	9201	.	+	0	ID=GMOD_00004704-RA:cds;Parent=GMOD_00004704-RA;
agouti_scaf_437	maker	CDS	9840	10056	.	+	1	ID=GMOD_00004704-RA:cds;Parent=GMOD_00004704-RA;
agouti_scaf_437	maker	CDS	12532	12687	.	+	0	ID=GMOD_00004704-RA:cds;Parent=GMOD_00004704-RA;
agouti_scaf_437	maker	CDS	13534	13602	.	+	0	ID=GMOD_00004704-RA:cds;Parent=GMOD_00004704-RA;
agouti_scaf_437	maker	gene	41974	57530	.	-	.	ID=GMOD_00004706;Name=GMOD_00004706;Alias=maker-agouti_scaf_437-snap-gene-0.8;Dbxref=InterPro:IPR002498,Pfam:PF01504;Ontology_term=GO:0016307,GO:0046488;Note=Similar to fab1: Putative 1-phosphatidylinositol 3-phosphate 5-kinase (Drosophila melanogaster OX%3D7227);
agouti_scaf_437	maker	mRNA	41974	57530	.	-	.	ID=GMOD_00004706-RA;Parent=GMOD_00004706;Name=GMOD_00004706-RA;Alias=maker-agouti_scaf_437-snap-gene-0.8-mRNA-1;Dbxref=InterPro:IPR002498,Pfam:PF01504;Ontology_term=GO:0016307,GO:0046488;_AED=0.27;_QI=0|0.66|0.63|0.72|0.90|0.90|22|0|1128;_eAED=0.29;Note=Similar to fab1: Putative 1-phosphatidylinositol 3-phosphate 5-kinase (Drosophila melanogaster OX%3D7227);
agouti_scaf_437	maker	exon	57369	57530	.	-	.	ID=GMOD_00004706-RA:exon:207;Parent=GMOD_00004706-RA;
agouti_scaf_437	maker	exon	56626	57210	.	-	.	ID=GMOD_00004706-RA:exon:206;Parent=GMOD_00004706-RA;
agouti_scaf_437	maker	exon	55980	56097	.	-	.	ID=GMOD_00004706-RA:exon:205;Parent=GMOD_00004706-RA;
agouti_scaf_437	maker	exon	54864	55059	.	-	.	ID=GMOD_00004706-RA:exon:204;Parent=GMOD_00004706-RA;
agouti_scaf_437	maker	exon	54266	54397	.	-	.	ID=GMOD_00004706-RA:exon:203;Parent=GMOD_00004706-RA;
agouti_scaf_437	maker	exon	53431	53521	.	-	.	ID=GMOD_00004706-RA:exon:202;Parent=GMOD_00004706-RA;
agouti_scaf_437	maker	exon	52458	52666	.	-	.	ID=GMOD_00004706-RA:exon:201;Parent=GMOD_00004706-RA;
agouti_scaf_437	maker	exon	50979	51097	.	-	.	ID=GMOD_00004706-RA:exon:200;Parent=GMOD_00004706-RA;
agouti_scaf_437	maker	exon	50300	50428	.	-	.	ID=GMOD_00004706-RA:exon:199;Parent=GMOD_00004706-RA;
agouti_scaf_437	maker	exon	49624	49749	.	-	.	ID=GMOD_00004706-RA:exon:198;Parent=GMOD_00004706-RA;
agouti_scaf_437	maker	exon	49111	49164	.	-	.	ID=GMOD_00004706-RA:exon:197;Parent=GMOD_00004706-RA;
agouti_scaf_437	maker	exon	48367	48423	.	-	.	ID=GMOD_00004706-RA:exon:196;Parent=GMOD_00004706-RA;
agouti_scaf_437	maker	exon	47835	47917	.	-	.	ID=GMOD_00004706-RA:exon:195;Parent=GMOD_00004706-RA;
agouti_scaf_437	maker	exon	46994	47151	.	-	.	ID=GMOD_00004706-RA:exon:194;Parent=GMOD_00004706-RA;
agouti_scaf_437	maker	exon	46477	46579	.	-	.	ID=GMOD_00004706-RA:exon:193;Parent=GMOD_00004706-RA;
agouti_scaf_437	maker	exon	45219	45393	.	-	.	ID=GMOD_00004706-RA:exon:192;Parent=GMOD_00004706-RA;
agouti_scaf_437	maker	exon	44708	44812	.	-	.	ID=GMOD_00004706-RA:exon:191;Parent=GMOD_00004706-RA;
agouti_scaf_437	maker	exon	44053	44172	.	-	.	ID=GMOD_00004706-RA:exon:190;Parent=GMOD_00004706-RA;
agouti_scaf_437	maker	exon	43304	43486	.	-	.	ID=GMOD_00004706-RA:exon:189;Parent=GMOD_00004706-RA;
agouti_scaf_437	maker	exon	42798	42953	.	-	.	ID=GMOD_00004706-RA:exon:188;Parent=GMOD_00004706-RA;
agouti_scaf_437	maker	exon	42360	42466	.	-	.	ID=GMOD_00004706-RA:exon:187;Parent=GMOD_00004706-RA;
agouti_scaf_437	maker	exon	41974	42192	.	-	.	ID=GMOD_00004706-RA:exon:186;Parent=GMOD_00004706-RA;
agouti_scaf_437	maker	CDS	57369	57530	.	-	0	ID=GMOD_00004706-RA:cds;Parent=GMOD_00004706-RA;
agouti_scaf_437	maker	CDS	56626	57210	.	-	0	ID=GMOD_00004706-RA:cds;Parent=GMOD_00004706-RA;
agouti_scaf_437	maker	CDS	55980	56097	.	-	0	ID=GMOD_00004706-RA:cds;Parent=GMOD_00004706-RA;
agouti_scaf_437	maker	CDS	54864	55059	.	-	2	ID=GMOD_00004706-RA:cds;Parent=GMOD_00004706-RA;
agouti_scaf_437	maker	CDS	54266	54397	.	-	1	ID=GMOD_00004706-RA:cds;Parent=GMOD_00004706-RA;
agouti_scaf_437	maker	CDS	53431	53521	.	-	1	ID=GMOD_00004706-RA:cds;Parent=GMOD_00004706-RA;
agouti_scaf_437	maker	CDS	52458	52666	.	-	0	ID=GMOD_00004706-RA:cds;Parent=GMOD_00004706-RA;
agouti_scaf_437	maker	CDS	50979	51097	.	-	1	ID=GMOD_00004706-RA:cds;Parent=GMOD_00004706-RA;
agouti_scaf_437	maker	CDS	50300	50428	.	-	2	ID=GMOD_00004706-RA:cds;Parent=GMOD_00004706-RA;
agouti_scaf_437	maker	CDS	49624	49749	.	-	2	ID=GMOD_00004706-RA:cds;Parent=GMOD_00004706-RA;
agouti_scaf_437	maker	CDS	49111	49164	.	-	2	ID=GMOD_00004706-RA:cds;Parent=GMOD_00004706-RA;
agouti_scaf_437	maker	CDS	48367	48423	.	-	2	ID=GMOD_00004706-RA:cds;Parent=GMOD_00004706-RA;
agouti_scaf_437	maker	CDS	47835	47917	.	-	2	ID=GMOD_00004706-RA:cds;Parent=GMOD_00004706-RA;
agouti_scaf_437	maker	CDS	46994	47151	.	-	0	ID=GMOD_00004706-RA:cds;Parent=GMOD_00004706-RA;
agouti_scaf_437	maker	CDS	46477	46579	.	-	1	ID=GMOD_00004706-RA:cds;Parent=GMOD_00004706-RA;
agouti_scaf_437	maker	CDS	45219	45393	.	-	0	ID=GMOD_00004706-RA:cds;Parent=GMOD_00004706-RA;
agouti_scaf_437	maker	CDS	44708	44812	.	-	2	ID=GMOD_00004706-RA:cds;Parent=GMOD_00004706-RA;
agouti_scaf_437	maker	CDS	44053	44172	.	-	2	ID=GMOD_00004706-RA:cds;Parent=GMOD_00004706-RA;
agouti_scaf_437	maker	CDS	43304	43486	.	-	2	ID=GMOD_00004706-RA:cds;Parent=GMOD_00004706-RA;
agouti_scaf_437	maker	CDS	42798	42953	.	-	2	ID=GMOD_00004706-RA:cds;Parent=GMOD_00004706-RA;
agouti_scaf_437	maker	CDS	42360	42466	.	-	2	ID=GMOD_00004706-RA:cds;Parent=GMOD_00004706-RA;
agouti_scaf_437	maker	CDS	41974	42192	.	-	0	ID=GMOD_00004706-RA:cds;Parent=GMOD_00004706-RA;
scf7180000030746	maker	gene	1266	2708	.	-	.	ID=GMOD_00009795;Name=GMOD_00009795;Alias=augustus_masked-scf7180000030746-processed-gene-0.3;Dbxref=InterPro:IPR000883,Pfam:PF00115;Ontology_term=GO:0004129,GO:0009060,GO:0016021,GO:0020037,GO:0055114;Note=Similar to ccoN1: Cbb3-type cytochrome c oxidase subunit CcoN1 (Pseudomonas stutzeri OX%3D316);
scf7180000030746	maker	mRNA	1266	2708	.	-	.	ID=GMOD_00009795-RA;Parent=GMOD_00009795;Name=GMOD_00009795-RA;Alias=augustus_masked-scf7180000030746-processed-gene-0.3-mRNA-1;Dbxref=InterPro:IPR000883,Pfam:PF00115;Ontology_term=GO:0004129,GO:0009060,GO:0016021,GO:0020037,GO:0055114;_AED=0.27;_QI=0|-1|0|1|-1|1|1|0|480;_eAED=0.27;Note=Similar to ccoN1: Cbb3-type cytochrome c oxidase subunit CcoN1 (Pseudomonas stutzeri OX%3D316);
scf7180000030746	maker	exon	1266	2708	.	-	.	ID=GMOD_00009795-RA:exon:2;Parent=GMOD_00009795-RA;
scf7180000030746	maker	CDS	1266	2708	.	-	0	ID=GMOD_00009795-RA:cds;Parent=GMOD_00009795-RA;
scf7180000030746	maker	gene	3140	4054	.	-	.	ID=GMOD_00009796;Name=GMOD_00009796;Alias=augustus_masked-scf7180000030746-processed-gene-0.4;Dbxref=InterPro:IPR009056,InterPro:IPR032858,Pfam:PF13442,Pfam:PF14715;Ontology_term=GO:0009055,GO:0020037;Note=Similar to ccoP1: Cbb3-type cytochrome c oxidase subunit CcoP1 (Pseudomonas stutzeri OX%3D316);
scf7180000030746	maker	mRNA	3140	4054	.	-	.	ID=GMOD_00009796-RA;Parent=GMOD_00009796;Name=GMOD_00009796-RA;Alias=augustus_masked-scf7180000030746-processed-gene-0.4-mRNA-1;Dbxref=InterPro:IPR009056,InterPro:IPR032858,Pfam:PF13442,Pfam:PF14715;Ontology_term=GO:0009055,GO:0020037;_AED=0.35;_QI=0|-1|0|1|-1|1|1|0|304;_eAED=0.35;Note=Similar to ccoP1: Cbb3-type cytochrome c oxidase subunit CcoP1 (Pseudomonas stutzeri OX%3D316);
scf7180000030746	maker	exon	3140	4054	.	-	.	ID=GMOD_00009796-RA:exon:3;Parent=GMOD_00009796-RA;
scf7180000030746	maker	CDS	3140	4054	.	-	0	ID=GMOD_00009796-RA:cds;Parent=GMOD_00009796-RA;
scf7180000030746	maker	gene	3	470	.	-	.	ID=GMOD_00009794;Name=GMOD_00009794;Alias=augustus_masked-scf7180000030746-processed-gene-0.1;Dbxref=InterPro:IPR032858,Pfam:PF14715;Note=Similar to ccoP2: Cbb3-type cytochrome c oxidase subunit CcoP2 (Pseudomonas stutzeri OX%3D316);
scf7180000030746	maker	mRNA	3	470	.	-	.	ID=GMOD_00009794-RA;Parent=GMOD_00009794;Name=GMOD_00009794-RA;Alias=augustus_masked-scf7180000030746-processed-gene-0.1-mRNA-1;Dbxref=InterPro:IPR032858,Pfam:PF14715;_AED=0.42;_QI=0|-1|0|1|-1|1|1|0|156;_eAED=0.42;Note=Similar to ccoP2: Cbb3-type cytochrome c oxidase subunit CcoP2 (Pseudomonas stutzeri OX%3D316);
scf7180000030746	maker	exon	3	470	.	-	.	ID=GMOD_00009794-RA:exon:4;Parent=GMOD_00009794-RA;
scf7180000030746	maker	CDS	3	470	.	-	0	ID=GMOD_00009794-RA:cds;Parent=GMOD_00009794-RA;
scf7180000030746	maker	gene	4874	5104	.	-	.	ID=GMOD_00009797;Name=GMOD_00009797;Alias=snap_masked-scf7180000030746-processed-gene-0.9;Note=Similar to ccoN1: Cbb3-type cytochrome c oxidase subunit CcoN1 (Pseudomonas stutzeri OX%3D316);
scf7180000030746	maker	mRNA	4874	5104	.	-	.	ID=GMOD_00009797-RA;Parent=GMOD_00009797;Name=GMOD_00009797-RA;Alias=snap_masked-scf7180000030746-processed-gene-0.9-mRNA-1;_AED=0.46;_QI=0|-1|0|1|-1|1|1|0|76;_eAED=0.46;Note=Similar to ccoN1: Cbb3-type cytochrome c oxidase subunit CcoN1 (Pseudomonas stutzeri OX%3D316);
scf7180000030746	maker	exon	4874	5104	.	-	.	ID=GMOD_00009797-RA:exon:5;Parent=GMOD_00009797-RA;
scf7180000030746	maker	CDS	4874	5104	.	-	0	ID=GMOD_00009797-RA:cds;Parent=GMOD_00009797-RA;
scf7180000026930	maker	gene	58482	73647	.	+	.	ID=GMOD_00003413;Name=GMOD_00003413;Alias=maker-scf7180000026930-snap-gene-0.14;Dbxref=InterPro:IPR004839,Pfam:PF00155;Ontology_term=GO:0009058,GO:0030170;Note=Similar to Got2: Aspartate aminotransferase%2C mitochondrial (Rattus norvegicus OX%3D10116);
scf7180000026930	maker	mRNA	58482	73647	.	+	.	ID=GMOD_00003413-RA;Parent=GMOD_00003413;Name=GMOD_00003413-RA;Alias=maker-scf7180000026930-snap-gene-0.14-mRNA-1;Dbxref=InterPro:IPR004839,Pfam:PF00155;Ontology_term=GO:0009058,GO:0030170;_AED=0.07;_QI=120|0.62|0.55|1|0.87|1|9|2767|430;_eAED=0.07;Note=Similar to Got2: Aspartate aminotransferase%2C mitochondrial (Rattus norvegicus OX%3D10116);
scf7180000026930	maker	exon	58482	58690	.	+	.	ID=GMOD_00003413-RA:exon:57;Parent=GMOD_00003413-RA;
scf7180000026930	maker	exon	60419	60575	.	+	.	ID=GMOD_00003413-RA:exon:58;Parent=GMOD_00003413-RA;
scf7180000026930	maker	exon	62375	62518	.	+	.	ID=GMOD_00003413-RA:exon:59;Parent=GMOD_00003413-RA;
scf7180000026930	maker	exon	63433	63639	.	+	.	ID=GMOD_00003413-RA:exon:60;Parent=GMOD_00003413-RA;
scf7180000026930	maker	exon	65042	65137	.	+	.	ID=GMOD_00003413-RA:exon:61;Parent=GMOD_00003413-RA;
scf7180000026930	maker	exon	65766	65916	.	+	.	ID=GMOD_00003413-RA:exon:62;Parent=GMOD_00003413-RA;
scf7180000026930	maker	exon	69052	69226	.	+	.	ID=GMOD_00003413-RA:exon:63;Parent=GMOD_00003413-RA;
scf7180000026930	maker	exon	70021	70171	.	+	.	ID=GMOD_00003413-RA:exon:64;Parent=GMOD_00003413-RA;
scf7180000026930	maker	exon	70758	73647	.	+	.	ID=GMOD_00003413-RA:exon:65;Parent=GMOD_00003413-RA;
scf7180000026930	maker	five_prime_UTR	58482	58601	.	+	.	ID=GMOD_00003413-RA:five_prime_utr;Parent=GMOD_00003413-RA;
scf7180000026930	maker	CDS	58602	58690	.	+	0	ID=GMOD_00003413-RA:cds;Parent=GMOD_00003413-RA;
scf7180000026930	maker	CDS	60419	60575	.	+	1	ID=GMOD_00003413-RA:cds;Parent=GMOD_00003413-RA;
scf7180000026930	maker	CDS	62375	62518	.	+	0	ID=GMOD_00003413-RA:cds;Parent=GMOD_00003413-RA;
scf7180000026930	maker	CDS	63433	63639	.	+	0	ID=GMOD_00003413-RA:cds;Parent=GMOD_00003413-RA;
scf7180000026930	maker	CDS	65042	65137	.	+	0	ID=GMOD_00003413-RA:cds;Parent=GMOD_00003413-RA;
scf7180000026930	maker	CDS	65766	65916	.	+	0	ID=GMOD_00003413-RA:cds;Parent=GMOD_00003413-RA;
[truncated: 173,249 more rows]
